# Supplementary material for: An ensemble of AHP-EW and AE-RNN for food safety risk early warning
Source: PLoS One. 2023 Apr 26;18(4):e0284144. doi: 10.1371/journal.pone.0284144 (PMC10132656; doi:10.1371/journal.pone.0284144)
Supplement: S1 File — A total of 1987 sets of dairy product testing data were collected from September 2016 to September 2021, and the data dimension was 6. (CSV) [file pone.0284144.s001.csv]

����	���	��֬�����	֬��	������	����ù��
1.73	12	8.97	4.28	3.4	0.2
1.74	12	9.12	3.97	3.43	0.2
1.74	12	8.79	4.16	3.42	0.2
1.72	12	9.12	3.97	3.38	0.2
1.74	12	9.12	3.97	3.38	0.2
1.74	12	8.79	4.16	3.42	0.2
1.74	12	9.07	3.88	3.36	0.2
1.74	12	9.05	4.55	3.35	0.2
1.74	12	8.79	4.16	3.42	0.2
1.73	12	8.78	4.16	3.41	0.2
1.73	12.3	8.81	4.12	3.42	0.2
1.73	12.3	8.81	4.15	3.45	0.2
1.73	12.2	8.8	4.1	3.43	0.2
1.73	12	8.79	4.16	3.42	0.2
1.75	12	8.75	3.92	3.36	0.2
1.74	12	8.79	4.16	3.42	0.2
1.74	12	8.79	4.16	3.42	0.2
1.72	12.2	8.79	4.16	3.42	0.2
1.73	12.2	8.82	4.1	3.42	0.2
1.73	12.2	8.82	4.1	3.42	0.2
1.73	12	8.79	3.66	3.37	0.2
1.73	12	8.8	4.16	3.42	0.2
1.73	12	8.97	3.89	3.36	0.2
1.74	12	8.79	4.16	3.42	0.2
1.74	12	8.79	4.16	3.36	0.2
1.72	12.4	8.81	4.2	3.42	0.2
1.73	12.4	8.81	4.1	3.42	0.2
1.75	12	8.82	4.16	3.42	0.2
1.74	12	8.79	4.16	3.42	0.2
1.75	12	8.96	3.89	3.39	0.2
1.73	12	8.79	4.16	3.42	0.2
1.73	12	8.81	3.58	3.35	0.2
1.73	12.4	8.62	4.2	3.42	0.2
1.73	12.4	8.8	4.16	3.42	0.2
1.73	12	8.93	4.04	3.38	0.2
1.72	12	8.82	3.85	3.33	0.2
1.74	12	8.79	4.16	3.42	0.2
1.73	12	8.8	4.16	3.42	0.2
1.73	12	8.8	4.16	3.42	0.2
1.76	12.2	8.79	4.16	3.42	0.2
1.72	12.2	8.79	4.1	3.39	0.2
1.72	12.2	8.79	4.1	3.39	0.2
1.74	12.3	8.78	4.16	3.42	0.2
1.75	12	9.31	3.96	3.43	0.2
1.75	12	8.79	4.17	3.42	0.2
1.75	12	8.79	4.17	3.42	0.2
1.74	12	8.8	3.82	3.37	0.2
1.73	12	8.79	4.16	3.42	0.2
1.73	12	8.79	4.16	3.42	0.2
1.72	12.3	8.78	4.16	3.41	0.2
1.72	12	8.79	4.14	3.42	0.2
1.74	12	8.79	4.16	3.42	0.2
1.73	12	8.8	3.96	3.43	0.2
1.74	12	8.79	4.16	3.42	0.2
1.75	12	8.79	4.16	3.42	0.2
1.74	12	8.93	3.85	3.38	0.2
1.73	12.4	8.81	4.1	3.42	0.2
1.73	12.4	8.81	4.1	3.42	0.2
1.73	12.2	8.82	4.15	3.4	0.2
1.74	12	9.28	4.16	3.42	0.2
1.71	12.1	9.02	4.26	3.39	0.2
1.73	12	8.8	4.16	3.42	0.2
1.74	12	8.8	4.16	3.42	0.2
1.74	12	8.8	4.16	3.42	0.2
1.73	12.2	8.8	4.1	3.42	0.2
1.73	12.2	8.8	4.1	3.42	0.2
1.71	12.4	8.79	4.16	3.42	0.2
1.73	12	9.04	3.83	3.39	0.2
1.74	12	8.98	3.89	3.39	0.2
1.74	12	8.95	4.21	3.42	0.2
1.73	12.2	8.82	4.1	3.42	0.2
1.74	12	8.8	4.16	3.42	0.2
1.73	12.2	8.78	4.1	3.42	0.2
1.74	12	8.77	3.89	3.36	0.2
1.72	12	8.89	3.3	3.3	0.2
1.74	12	8.86	4.07	3.38	0.2
1.73	12.1	9.01	4.1	3.43	0.2
1.73	12	8.79	4.16	3.43	0.2
1.74	12	8.86	4.39	3.37	0.2
1.72	12.2	8.88	4.1	3.45	0.2
1.71	12.4	8.8	4.1	3.42	0.2
1.71	12.4	8.8	4.1	3.42	0.2
1.73	12	8.79	4.16	3.42	0.2
1.73	12.3	8.8	4.1	3.24	0.2
1.73	12.3	8.8	4.1	3.42	0.2
1.7	12	8.98	4.06	3.42	0.2
1.73	12	8.81	4.36	3.38	0.2
1.74	12	8.79	4.02	3.4	0.2
1.73	12.2	8.79	4.1	3.36	0.2
1.73	12.3	8.78	4.1	3.42	0.2
1.73	12.4	8.79	3.58	3.42	0.2
1.74	12	8.79	4.1	3.42	0.2
1.73	12	8.79	4.16	3.42	0.2
1.75	12	8.79	4.16	3.42	0.2
1.74	12	8.79	4.16	3.42	0.2
1.73	12.4	8.85	4.1	3.39	0.2
1.72	12	8.65	3.76	3.3	0.2
1.72	12	8.65	3.76	3.3	0.2
1.73	12	8.68	4.05	3.38	0.2
1.73	12.2	8.72	4.1	3.42	0.2
1.73	12	8.87	4.14	3.43	0.2
1.74	12	8.79	3.91	3.33	0.2
1.73	12	8.64	3.86	3.37	0.2
1.74	12.2	8.8	4.2	3.42	0.2
1.72	12	8.88	3.99	3.39	0.2
1.73	12.3	8.81	4.16	3.32	0.2
1.73	12.2	8.81	4.16	3.45	0.2
1.73	12	8.7	3.87	3.39	0.2
1.73	12.3	8.79	4.1	3.39	0.2
1.72	12.2	8.75	4.09	3.39	0.2
1.74	12	8.79	4.16	3.42	0.2
1.73	12.3	8.81	4.12	3.42	0.2
1.73	12.3	8.81	4.12	3.42	0.2
1.73	12	8.65	4.1	3.45	0.2
1.73	12	8.79	4.16	3.42	0.2
1.73	12	8.72	3.91	3.41	0.2
1.71	12.2	8.66	4.15	3.38	0.2
1.73	12.3	8.8	4.1	3.42	0.2
1.75	12	8.79	4.16	3.42	0.2
1.74	12.1	8.78	4.11	3.4	0.2
1.74	12	9.07	4.13	3.37	0.2
1.75	12	9.2	4.17	3.38	0.2
1.73	12	8.78	4.15	3.4	0.2
1.73	12	8.78	4.16	3.42	0.2
1.71	12.4	8.79	4.1	3.41	0.2
1.72	12.2	8.78	4.1	3.35	0.2
1.75	12	8.78	4.1	3.42	0.2
1.73	12	8.79	4.15	3.36	0.2
1.74	12	8.78	4.14	3.41	0.2
1.74	12	8.79	4.15	3.41	0.2
1.73	12	8.93	3.87	3.38	0.2
1.71	12.2	9.12	4.11	3.42	0.2
1.71	12	9.01	4.16	3.44	0.2
1.74	12	8.78	4.15	3.39	0.2
1.74	12	8.79	4.15	3.39	0.2
1.74	12.1	8.78	3.91	3.37	0.2
1.71	12.2	8.78	3.88	3.42	0.2
1.73	12	9.08	3.97	3.36	0.2
1.72	12.2	8.99	4.15	3.39	0.2
1.71	12	9.03	3.89	3.39	0.2
1.72	12.4	8.79	3.8	3.35	0.2
1.72	12.2	8.79	4.15	3.42	0.2
1.73	12	8.79	4.15	3.42	0.2
1.75	12	8.78	4.15	3.4	0.2
1.74	12	8.78	4.15	3.4	0.2
1.71	12.2	8.78	4.22	3.41	0.2
1.72	12	8.78	4.15	3.41	0.2
1.75	12	9	4.11	3.37	0.2
1.75	12	9	4.11	3.37	0.2
1.73	12	8.79	4.12	3.42	0.2
1.74	12.1	8.79	4.15	3.41	0.2
1.73	12.1	8.8	4.16	3.42	0.2
1.74	12.1	8.79	4.15	3.41	0.2
1.72	12	8.81	3.65	3.4	0.2
1.72	12	8.78	4.1	3.39	0.2
1.74	12	8.79	4.19	3.37	0.2
1.73	12.2	8.73	3.97	3.34	0.2
1.74	12.1	8.78	3.74	3.42	0.2
1.74	12.1	8.78	4.15	3.42	0.2
1.74	12	8.79	4.15	3.42	0.2
1.74	12	8.8	4.06	3.42	0.2
1.71	12	8.73	3.61	3.35	0.2
1.74	12	8.79	4.16	3.42	0.2
1.74	12.1	8.78	4.15	3.42	0.2
1.74	12	8.79	4.16	3.42	0.2
1.72	12.1	8.9	3.78	3.38	0.2
1.74	12	8.79	4.16	3.42	0.2
1.72	12	8.8	4.16	3.42	0.2
1.72	12	8.66	4.16	3.4	0.2
1.74	12	8.79	4.16	3.42	0.2
1.72	12	8.66	3.9	3.36	0.2
1.74	12	8.79	4.16	3.42	0.2
1.74	12	8.68	4.08	3.35	0.2
1.74	12	8.74	4.06	3.36	0.2
1.71	12	8.78	4.16	3.41	0.2
1.72	12	8.75	4.15	3.41	0.2
1.73	12.1	8.79	4.16	3.42	0.2
1.71	12	8.73	4.14	3.43	0.2
1.73	12	8.71	4.18	3.41	0.2
1.74	12	8.79	3.65	3.42	0.2
1.72	12	8.81	4.15	3.39	0.2
1.71	12	8.78	4.05	3.42	0.2
1.71	12	8.78	4.05	3.42	0.2
1.74	12	8.8	4.15	3.42	0.2
1.73	12.2	8.79	4.15	3.42	0.2
1.74	12	8.79	4.16	3.36	0.2
1.72	12	8.39	4.04	3.34	0.2
1.72	12	8.56	4.25	3.37	0.2
1.72	12	8.62	4.25	3.35	0.2
1.71	12.1	8.75	4.07	3.36	0.2
1.72	12	8.6	3.58	3.4	0.2
1.72	12	8.6	3.58	3.4	0.2
1.75	12	8.6	4.16	3.4	0.2
1.74	12.1	8.68	3.79	3.4	0.2
1.75	12	8.79	4.16	3.42	0.2
1.72	12	8.56	3.98	3.36	0.2
1.72	12	8.6	3.58	3.4	0.2
1.72	12	8.54	4.42	3.35	0.2
1.74	12	8.69	4.04	3.41	0.2
1.71	12.1	8.54	3.79	3.31	0.2
1.75	12.2	8.64	3.72	3.35	0.2
1.72	12	8.55	3.91	3.35	0.2
1.72	12	8.55	3.91	3.35	0.2
1.74	12	8.57	4.05	3.35	0.2
1.74	12.1	8.8	4.27	3.36	0.2
1.71	12	9	4.39	3.41	0.2
1.75	12.1	8.71	3.86	3.35	0.2
1.73	12	8.78	4.09	3.42	0.2
1.74	12.1	8.57	3.91	3.35	0.2
1.74	12	8.79	4.16	3.42	0.2
1.74	12	8.79	4.16	3.35	0.2
1.75	12	8.79	4.16	3.42	0.2
1.72	12	8.76	4.24	3.32	0.2
1.74	12	8.69	4.12	3.32	0.2
1.73	12	8.78	3.92	3.4	0.2
1.74	12	8.56	3.84	3.35	0.2
1.75	12	8.55	3.84	3.34	0.2
1.74	12	8.85	4.43	3.38	0.2
1.73	12	8.63	4.34	3.33	0.2
1.72	12.1	8.69	4.39	3.38	0.2
1.74	12	8.78	4.3	3.37	0.2
1.74	12.1	9.63	4.32	3.34	0.2
1.74	12	8.62	4.27	3.4	0.2
1.72	12	8.75	4.3	3.37	0.2
1.73	12.1	8.79	4.24	3.41	0.2
1.72	12	8.54	4.07	3.39	0.2
1.72	12	8.54	4.07	3.39	0.2
1.72	12.1	8.99	4.52	3.37	0.2
1.72	12	8.79	4.23	3.41	0.2
1.73	12.2	8.94	4.61	3.37	0.2
1.74	12	8.71	3.97	3.32	0.2
1.73	12	8.76	4.21	3.38	0.2
1.73	12	9.06	4.34	3.35	0.2
1.71	12.14	8.39	4.33	3.37	0.2
1.15	12.12	8.38	4.35	3.36	0.2
1.7	12	8.57	4.4	3.32	0.2
1.72	12	8.97	4.31	3.37	0.2
1.75	12	8.99	4.2	3.38	0.2
1.73	12	8.76	4.38	3.39	0.2
1.74	12	8.86	4.31	3.37	0.2
1.71	12	8.58	4.18	3.38	0.2
1.7	12.1	9.06	4.34	3.35	0.2
1.73	12	9.04	4	3.37	0.2
1.71	12	8.79	4.32	3.38	0.2
1.72	12	9.01	4.07	3.4	0.2
1.72	12	8.64	4.31	3.38	0.2
1.73	12	8.79	4.67	3.39	0.2
1.72	12	9.01	3.54	3.37	0.2
1.74	12	9.09	3.76	3.38	0.2
1.71	12	8.74	4.38	3.34	0.2
1.72	12.1	8.47	4.17	3.33	0.2
1.73	12	8.94	4.02	3.36	0.2
1.74	12.1	8.75	4.02	3.37	0.2
1.75	12	8.71	4.04	3.38	0.2
1.71	12	8.74	4.23	3.38	0.2
1.74	12	8.46	4.18	3.33	0.2
1.76	12.1	8.61	4.33	3.39	0.2
1.75	12	8.45	3.66	3.36	0.2
1.72	12	8.71	4.23	3.37	0.2
1.72	12	8.57	4.39	3.35	0.2
1.73	12	8.54	4.28	3.35	0.2
1.75	12	8.55	4.37	3.39	0.2
1.72	12.06	8.54	4.17	3.36	0.2
1.74	12.03	8.62	4.14	3.37	0.2
1.72	12.03	8.43	4.36	3.38	0.2
1.72	12.03	8.56	4.28	3.4	0.2
1.74	12.02	8.68	4.28	3.68	0.2
1.72	12	8.6	4.37	3.36	0.2
1.72	12.03	8.55	4.16	3.36	0.2
1.71	12.03	8.61	4.11	3.34	0.2
1.76	12.01	8.58	4.16	3.38	0.2
1.73	12.08	8.59	3.86	3.37	0.2
1.72	12	8.49	4.35	3.38	0.2
1.73	12.03	8.47	4	3.36	0.2
1.75	12.03	8.5	3.99	3.4	0.2
1.73	12.05	8.49	4.07	3.37	0.2
1.74	12.01	8.46	4.09	3.4	0.2
1.71	12.03	8.4	4.04	3.31	0.2
1.72	12.06	8.46	4.21	3.33	0.2
1.73	12.02	8.48	4.29	3.38	0.2
1.73	12.02	8.48	4.29	3.38	0.2
1.73	12.03	8.42	4.27	3.41	0.2
1.72	12.02	8.42	4.23	3.42	0.2
1.74	12.02	8.63	4.1	3.38	0.2
1.72	12.01	8.38	4.35	3.37	0.2
1.72	12.03	8.41	3.87	3.39	0.2
1.72	12.06	8.46	4	3.35	0.2
1.73	12.06	8.42	3.91	3.36	0.2
1.71	12.03	8.34	3.96	3.37	0.2
1.74	12.05	8.5	4.15	3.44	0.2
1.71	12.06	8.44	4.12	3.43	0.2
1.71	12	8.37	3.98	3.35	0.2
1.73	12.05	8.44	3.96	3.36	0.2
1.75	12.09	8.6	4.09	3.4	0.2
1.77	12.03	8.57	4.1	3.4	0.2
1.74	12.04	8.58	4.22	3.39	0.2
1.73	12.08	8.34	4.02	3.39	0.2
1.72	12.06	8.42	4.45	3.47	0.2
1.7	12.01	8.43	4.18	3.38	0.2
1.72	12.03	8.48	4.01	3.37	0.2
1.69	12.1	8.5	4.22	3.38	0.2
1.74	12.03	8.44	4.35	3.39	0.2
1.74	12.03	8.44	4.35	3.39	0.2
1.72	12.02	8.56	4.18	3.41	0.2
1.74	12.11	8.5	4.2	3.39	0.2
1.72	12.11	8.46	4.46	3.38	0.2
1.73	12.07	8.67	4.02	3.42	0.2
1.7	12.03	8.41	3.99	3.35	0.2
1.72	12.09	8.45	4.24	3.4	0.2
1.72	12.03	8.4	3.93	3.37	0.2
1.72	12.03	8.43	3.99	3.38	0.2
1.73	12.06	8.52	4.2	3.39	0.2
1.71	12.03	8.49	4.21	3.43	0.2
1.73	12.01	8.52	4.43	3.4	0.2
1.74	12.05	8.71	4.39	3.41	0.2
1.72	12.1	8.49	4.23	3.41	0.2
1.73	12.02	8.44	4.33	3.37	0.2
1.7	12.03	8.42	3.83	3.39	0.2
1.72	12.08	8.53	4.34	3.44	0.2
1.74	12.03	8.5	4.25	3.48	0.2
1.72	12.06	8.35	4.37	3.47	0.2
1.72	12.07	8.41	4.33	3.42	0.2
1.72	12.06	8.38	4.17	3.36	0.2
1.71	12.03	8.61	4.13	3.38	0.2
1.73	12.03	8.53	4.1	3.41	0.2
1.7	12.1	8.57	4.4	3.32	0.2
1.74	12.1	8.7	4.63	3.42	0.2
1.73	12.03	8.54	4.18	3.37	0.2
1.73	12.1	8.79	4.48	3.52	0.2
1.72	12.02	8.81	4.52	3.52	0.2
1.72	12.12	8.74	4.41	3.47	0.2
1.72	12.1	8.47	4.1	3.38	0.2
1.72	12.1	8.47	4.1	3.38	0.2
1.69	12.09	8.44	4.21	3.41	0.2
1.74	12	8.58	4.3	3.36	0.2
1.72	12.11	8.59	4.38	3.34	0.2
1.7	12.06	8.79	4.24	3.41	0.2
1.7	12.06	8.79	4.24	3.41	0.2
1.71	12	8.52	4.17	3.44	0.2
1.73	12	8.38	3.9	3.38	0.2
1.72	12.01	8.45	4.15	3.37	0.2
1.71	12.12	8.35	4.11	3.37	0.2
1.71	12	8.47	4.11	3.4	0.2
1.71	12	8.47	4.11	3.4	0.2
1.72	12	8.51	4.07	3.4	0.2
1.73	12	8.48	4.29	3.36	0.2
1.74	12.11	8.44	4.05	3.37	0.2
1.73	12.02	8.63	4.18	3.41	0.2
1.72	12.03	8.48	3.73	3.33	0.2
1.74	12.12	8.54	4.16	3.37	0.2
1.74	12	8.4	4.7	3.46	0.2
1.75	12	8.46	4.13	3.33	0.2
1.73	12.12	8.35	4.24	3.37	0.2
1.73	12.12	8.35	4.24	3.37	0.2
1.75	12.03	8.41	4.57	3.32	0.2
1.75	12.1	8.41	4.57	3.32	0.2
1.72	12.11	8.58	4.32	3.34	0.2
1.71	12.05	8.82	4.45	3.33	0.2
1.71	12.02	9.07	4.83	3.37	0.2
1.72	12.12	9.02	4.81	3.38	0.2
1.7	12.1	8.99	4.86	3.39	0.2
1.73	12.12	8.75	4.28	3.36	0.2
1.73	12.12	8.75	4.28	3.36	0.2
1.73	12.01	8.75	4.05	3.33	0.2
1.73	12.06	8.67	4.45	3.35	0.2
1.72	12.09	8.75	4.43	3.36	0.2
1.71	12.1	8.75	4.26	3.44	0.2
1.72	12.13	8.73	4.7	3.38	0.2
1.7	12.1	8.82	4.38	3.4	0.2
1.72	12.12	8.56	4.21	3.3	0.2
1.69	12	8.79	4.59	3.42	0.2
1.69	12	8.79	4.59	3.42	0.2
1.74	12.03	8.8	4.46	3.37	0.2
1.73	12.09	8.85	4.6	3.35	0.2
1.71	12.11	8.59	4.6	3.33	0.2
1.73	12.11	8.68	4.69	3.37	0.2
1.71	12.1	8.77	4.71	3.39	0.2
1.69	12.1	8.31	4.17	3.34	0.2
1.74	12.02	8.79	4.67	3.4	0.2
1.7	12	8.91	4.7	3.38	0.2
1.74	12.09	8.71	4.6	3.31	0.2
1.72	12.11	8.9	4.82	3.35	0.2
1.73	12.06	8.74	4.59	3.42	0.2
1.72	12.08	8.78	4.58	3.39	0.2
1.73	12.08	8.87	4.55	3.37	0.2
1.72	12.09	8.77	4.51	3.38	0.2
1.71	12.02	8.72	4.5	3.38	0.2
1.7	12.11	8.64	4.18	3.38	0.2
1.71	12.11	8.61	4.28	3.32	0.2
1.74	12	8.65	4.69	3.39	0.2
1.73	12.08	8.57	4.59	3.35	0.2
1.73	12.06	8.6	4.55	3.39	0.2
1.71	12.02	8.41	4.34	3.37	0.2
1.73	12.02	8.56	4.41	3.37	0.2
1.76	12.03	8.33	4.3	3.38	0.2
1.7	12.02	8.45	4.44	3.4	0.2
1.73	12.06	8.44	4.43	3.35	0.2
1.74	12.11	8.45	4.52	3.36	0.2
1.72	12.06	8.47	4.52	3.37	0.2
1.72	12.02	8.63	4.45	3.4	0.2
1.74	12.01	8.59	4.21	3.35	0.2
1.72	12.1	8.56	4.51	3.32	0.2
1.69	12.1	8.7	4.51	3.4	0.2
1.72	12.03	8.53	4.39	3.4	0.2
1.73	12.12	8.41	4.21	3.36	0.2
1.73	12.12	8.41	4.21	3.36	0.2
1.73	12.12	8.41	4.21	3.36	0.2
1.71	12.11	8.38	4.23	3.37	0.2
1.73	12.1	8.46	4.46	3.36	0.2
1.72	12.11	8.7	4.74	3.43	0.2
1.72	12.04	8.58	4.72	3.37	0.2
1.72	12.11	8.7	4.65	3.39	0.2
1.75	12.13	8.62	4.37	3.37	0.2
1.75	12.13	8.62	4.37	3.37	0.2
1.75	12.13	8.62	4.37	3.37	0.2
1.71	12.12	8.73	4.51	3.38	0.2
1.76	12.11	8.5	4.4	3.37	0.2
1.74	12.03	9.02	4.41	3.36	0.2
1.72	12.05	8.47	4.32	3.4	0.2
1.73	12.13	8.47	4.1	3.37	0.2
1.73	12.09	8.67	4.17	3.42	0.2
1.71	12.11	8.72	4.11	3.42	0.2
1.71	12.11	8.72	4.11	3.42	0.2
1.76	12.06	8.82	4.05	3.39	0.2
1.7	12.03	8.63	4.23	3.39	0.2
1.73	12.05	8.53	4.48	3.38	0.2
1.72	12.05	8.46	4.22	3.3	0.2
1.73	12.11	8.49	4.32	3.4	0.2
1.73	12.02	8.5	4.37	3.37	0.2
1.74	12.06	8.58	4.39	3.41	0.2
1.71	12.09	8.87	4.59	3.52	0.2
1.71	12.09	8.87	4.59	3.52	0.2
1.72	12.11	8.55	4.28	3.39	0.2
1.72	12.11	8.55	4.28	3.39	0.2
1.69	12.13	8.45	4.51	3.35	0.2
1.75	12.03	8.37	4.23	3.34	0.2
1.73	12.11	8.54	4.23	3.4	0.2
1.73	12.15	8.6	4.48	3.4	0.2
1.73	12.15	8.6	4.48	3.4	0.2
1.73	12.05	8.49	4.22	3.39	0.2
1.73	12.05	8.4	4.35	3.39	0.2
1.73	12.12	8.41	4.17	3.37	0.2
1.72	12.02	8.37	4.32	3.4	0.2
1.69	12.1	8.39	4.15	3.38	0.2
1.75	12.12	8.48	4.22	3.34	0.2
1.73	12.13	8.82	3.42	3.44	0.2
1.74	12.07	8.35	4.68	3.38	0.2
1.73	12.1	8.45	4.3	3.39	0.2
1.71	12.03	8.4	4.31	3.37	0.2
1.74	12.03	8.52	4.43	3.37	0.2
1.69	12.06	8.62	3.99	3.36	0.2
1.71	12.11	8.62	4.42	3.37	0.2
1.73	12.07	8.37	4.31	3.36	0.2
1.73	12.03	8.33	4.25	3.36	0.2
1.72	12.14	8.61	4.17	3.37	0.2
1.73	12.05	8.41	4.19	3.37	0.2
1.72	12.12	8.39	4.16	3.32	0.2
1.68	12.11	8.59	4.28	3.4	0.2
1.77	12.08	8.54	3.87	3.4	0.2
1.74	12.04	8.42	4.21	3.37	0.2
1.73	12.1	8.57	4.29	3.38	0.2
1.72	12.1	8.41	4.4	3.36	0.2
1.72	12.1	8.41	4.4	3.36	0.2
1.72	12.12	8.49	4.41	3.33	0.2
1.73	12.14	8.56	4.29	3.4	0.2
1.71	12.11	8.66	4.18	3.42	0.2
1.7	12.12	8.43	4.32	3.4	0.2
1.78	12.03	8.41	4.13	3.38	0.2
1.73	12.12	8.43	4.19	3.37	0.2
1.75	12.05	8.44	4.28	3.33	0.2
1.73	12.11	8.46	4.51	3.34	0.2
1.72	12.05	8.59	4.53	3.37	0.2
1.71	12.12	8.51	4.46	3.35	0.2
1.73	12.16	8.37	4.64	3.36	0.2
1.71	12.03	8.57	4.43	3.4	0.2
1.68	12.06	8.61	4.54	3.38	0.2
1.74	12.12	8.51	4.35	3.36	0.2
1.72	12.03	8.58	4.45	3.38	0.2
1.71	12.02	8.7	4.59	3.37	0.2
1.73	12.04	8.62	4.44	3.37	0.2
1.72	12.1	8.66	3.49	4.66	0.2
1.72	12.1	8.66	3.49	4.66	0.2
1.73	12.1	8.66	4.39	3.34	0.2
1.75	12.03	8.73	4.43	3.35	0.2
1.69	12.11	8.84	4.44	3.36	0.2
1.72	12.07	8.77	4.55	3.35	0.2
1.72	12.05	8.69	4.55	3.36	0.2
1.71	12.1	8.63	4.48	3.35	0.2
1.73	12.11	8.7	4.51	3.34	0.2
1.73	12.1	8.47	4.56	3.42	0.2
1.75	12.11	8.78	4.36	3.33	0.2
1.78	12.15	8.75	4.26	3.37	0.2
1.73	12.03	8.81	4.15	3.4	0.2
1.72	12.02	8.67	4.31	3.31	0.2
1.73	12.16	8.8	4.5	3.37	0.2
1.72	12.1	8.95	4.49	3.41	0.2
1.72	12.05	8.77	4.55	3.35	0.2
1.71	12.1	8.73	4.45	3.34	0.2
1.74	12.12	8.85	4.39	3.35	0.2
1.74	12.12	8.85	4.39	3.35	0.2
1.69	12.02	8.82	4.37	3.38	0.2
1.73	12.03	8.75	4.32	3.37	0.2
1.72	12.12	8.58	4.41	3.28	0.2
1.72	12.17	8.78	4.2	3.4	0.2
1.73	12.13	8.83	4.52	3.35	0.2
1.71	12.1	8.88	4.6	3.42	0.2
1.72	12.13	8.67	4.4	3.35	0.2
1.72	12.02	8.6	4.48	3.31	0.2
1.7	12.04	8.8	4.37	3.37	0.2
1.75	12.12	8.74	4.37	3.35	0.2
1.73	12.13	8.66	4.26	3.35	0.2
1.71	12.11	8.72	4.47	3.33	0.2
1.72	12.12	8.89	4.2	3.37	0.2
1.76	12.11	8.78	4.2	3.4	0.2
1.73	12.01	8.44	4.13	3.29	0.2
1.71	12.11	8.74	4.13	3.36	0.2
1.73	12.13	8.42	4.44	3.35	0.2
1.74	12.14	8.71	4.5	3.37	0.2
1.75	12.04	8.73	4.4	3.36	0.2
1.74	12.14	8.84	4.6	3.35	0.2
1.71	12.02	8.81	4.63	3.4	0.2
1.73	12.02	8.81	4.49	3.38	0.2
1.74	12.05	8.79	4.61	3.35	0.2
1.74	12.05	8.77	4.48	3.44	0.2
1.72	12.05	8.92	4.76	3.37	0.2
1.73	12.11	8.81	4.52	3.37	0.2
1.74	12.14	8.79	4.52	3.38	0.2
1.72	12.02	8.69	4.37	3.36	0.2
1.72	12.03	8.79	4.72	3.37	0.2
1.72	12.03	8.7	4.49	3.37	0.2
1.71	12.08	8.7	4.51	3.35	0.2
1.7	12.1	8.67	4.59	3.31	0.2
1.71	12.11	8.64	4.41	3.35	0.2
1.71	12.1	8.7	4.64	3.36	0.2
1.74	12.14	8.64	4.38	3.36	0.2
1.73	12.02	8.46	4.36	3.31	0.2
1.7	12.05	8.46	4.3	3.34	0.2
1.76	12.03	8.58	4.34	3.4	0.2
1.7	12.1	8.61	4.3	3.39	0.2
1.72	12.14	8.47	4.32	3.3	0.2
1.73	12.13	8.51	4.44	3.33	0.2
1.71	12.05	8.87	4.68	3.39	0.2
1.72	12.02	8.87	4.68	3.39	0.2
1.73	12.03	8.99	4.64	3.38	0.2
1.75	12.06	9.01	4.58	3.36	0.2
1.78	12.11	9.14	4.29	3.38	0.2
1.71	12.11	8.95	4.67	3.35	0.2
1.7	12.1	8.75	4.38	3.36	0.2
1.7	12.1	8.75	4.38	3.36	0.2
1.73	12.03	8.76	4.45	3.36	0.2
1.73	12.03	8.4	4.51	3.29	0.2
1.74	12.02	8.62	4.67	3.35	0.2
1.74	12.14	8.68	4.58	3.39	0.2
1.71	12.16	8.67	4.55	3.4	0.2
1.69	12.12	8.68	4.56	3.4	0.2
1.73	12.07	8.61	4.34	3.4	0.2
1.69	12.09	8.54	4.5	3.31	0.2
1.73	12.02	8.7	4.43	3.39	0.2
1.74	12.04	8.5	4.25	3.31	0.2
1.72	12.12	8.45	4.21	3.3	0.2
1.73	12.12	8.58	4.49	3.34	0.2
1.78	12.12	8.53	4.46	3.33	0.2
1.76	12.06	8.7	4.5	3.4	0.2
1.73	12.16	8.7	4.84	3.42	0.2
1.75	12.03	8.61	4.53	3.34	0.2
1.73	12.01	8.55	4.32	3.35	0.2
1.73	12.12	8.79	4.66	3.39	0.2
1.74	12.09	8.92	5.04	3.39	0.2
1.71	12.14	8.85	4.24	3.33	0.2
1.71	12.14	8.85	4.24	3.33	0.2
1.69	12.16	9.03	5.08	3.35	0.2
1.69	12.16	9.03	5.08	3.35	0.2
1.73	12.03	8.86	4.59	3.36	0.2
1.74	12.03	8.61	4.65	3.35	0.2
1.74	12.15	8.71	4.53	3.4	0.2
1.74	12.08	8.67	4.69	3.39	0.2
1.73	12.13	8.61	4.37	3.34	0.2
1.72	12.02	8.76	4.68	3.36	0.2
1.69	12.03	8.54	4.79	3.37	0.2
1.77	12.03	8.71	4.43	3.39	0.2
1.73	12.02	8.56	4.83	3.34	0.2
1.74	12.09	8.58	4.43	3.35	0.2
1.72	12.16	8.63	4.73	3.36	0.2
1.69	12.19	8.82	4.85	3.4	0.2
1.74	12.08	8.8	4.93	3.4	0.2
1.73	12.05	8.74	4.97	3.37	0.2
1.72	12.03	8.69	4.94	3.35	0.2
1.78	12.03	8.84	4.73	3.38	0.2
1.73	12.17	8.85	4.61	3.36	0.2
1.71	12.11	8.95	4.65	3.35	0.2
1.72	12.1	8.35	4.68	3.28	0.2
1.71	12.05	8.75	4.86	3.4	0.2
1.71	12.17	9.31	4.41	3.36	0.2
1.71	12.03	9.28	4.43	3.38	0.2
1.68	12.02	9.3	4.6	3.38	0.2
1.75	12.08	9.4	4.64	3.39	0.2
1.71	12.19	9.3	4.54	3.34	0.2
1.74	12	9.37	4.27	3.39	0.2
1.75	12.1	9.46	4.65	3.37	0.2
1.75	12.02	9.08	4.76	3.29	0.2
1.74	12.01	9.35	4.7	3.4	0.2
1.72	12	9.25	4.45	3.36	0.2
1.72	12	9.25	4.45	3.36	0.2
1.71	12.02	9.28	4.5	3.37	0.2
1.69	12.11	9.05	4.44	3.33	0.2
1.76	12.02	9.28	4.66	3.37	0.2
1.75	12.15	9.35	4.92	3.39	0.2
1.74	12.14	9.3	4.7	3.41	0.2
1.74	12.02	9.35	4.77	3.39	0.2
1.73	12.02	9.18	4.53	3.37	0.2
1.75	12.3	9.27	4.91	3.37	0.2
1.69	12.83	9.59	4.99	3.4	0.2
1.75	12.19	9.57	4.96	3.39	0.2
1.74	12.05	9.18	4.5	3.32	0.2
1.72	12.13	9.16	4.52	3.32	0.2
1.73	12.03	9.04	4.69	3.36	0.2
1.74	12.13	9.23	4.12	3.38	0.2
1.71	12.13	9.17	4.53	3.33	0.2
1.69	12.14	9.15	4.58	3.4	0.2
1.78	12.04	9.06	4.41	3.39	0.2
1.72	12.12	9.07	4.52	3.34	0.2
1.71	12.02	9.05	4.53	3.38	0.2
1.74	12.02	8.85	4.51	3.32	0.2
1.76	12.12	9.07	4.55	3.38	0.2
1.71	12.15	9	4.73	3.35	0.2
1.72	12.12	8.84	4.9	3.33	0.2
1.7	12.14	9.03	4.91	3.39	0.2
1.69	12.01	8.98	4.3	3.33	0.2
1.74	12.02	9.06	4.38	3.36	0.2
1.75	12.03	8.66	4.84	3.32	0.2
1.72	12.16	8.86	4.52	3.37	0.2
1.68	12.12	8.99	4.46	3.35	0.2
1.73	12.13	8.44	4.11	3.35	0.2
1.72	12.12	9.18	4.36	3.4	0.2
1.72	12.12	9.18	4.36	3.4	0.2
1.72	12.02	8.89	4.26	3.35	0.2
1.73	12.02	9.19	4.23	3.37	0.2
1.71	12.02	9.05	4.11	3.36	0.2
1.72	12.08	8.9	4.56	3.31	0.2
1.71	12.12	8.86	4.21	3.33	0.2
1.69	12.15	9.06	4.58	3.39	0.2
1.77	12.18	8.91	3.83	3.36	0.2
1.72	12.14	8.92	4.4	3.42	0.2
1.73	12.03	8.78	4.86	3.34	0.2
1.71	12.02	8.88	4.62	3.38	0.2
1.71	12.18	8.91	4.71	3.39	0.2
1.7	12.12	8.87	4.36	3.37	0.2
1.71	12.04	8.83	4.46	3.36	0.2
1.68	12.02	8.81	4.79	3.36	0.2
1.76	12.03	8.78	4.73	3.35	0.2
1.75	12.1	9.02	4.12	3.41	0.2
1.74	12.02	8.87	3.92	3.34	0.2
1.73	12.01	8.87	3.92	3.34	0.2
1.72	12.02	8.87	3.92	3.34	0.2
1.75	12.05	8.73	4.03	3.39	0.2
1.71	12.01	8.92	3.99	3.35	0.2
1.76	12.01	8.75	4.5	3.36	0.2
1.73	12.11	8.78	4.73	3.35	0.2
1.74	12.11	8.8	4.52	3.38	0.2
1.73	12.08	8.53	3.91	3.33	0.2
1.72	12.12	8.39	4.06	3.27	0.2
1.72	12.15	8.61	4.49	3.32	0.2
1.68	12.03	8.72	4.99	3.38	0.2
1.75	12.02	8.64	4.97	3.39	0.2
1.74	12.13	8.95	4.22	3.4	0.2
1.71	12.16	8.65	4.94	3.32	0.2
1.73	12.09	8.67	4.7	3.33	0.2
1.71	12.15	8.76	4.15	3.35	0.2
1.69	12.03	8.91	4.24	3.37	0.2
1.71	12.02	8.68	4.64	3.38	0.2
1.72	12.02	8.46	4.23	3.39	0.2
1.68	12.05	8.68	4.96	3.35	0.2
1.75	12.04	8.72	4.96	3.38	0.2
1.75	12.14	8.8	3.99	3.35	0.2
1.75	12.14	8.8	3.99	3.35	0.2
1.74	12.13	8.7	4.81	3.33	0.2
1.73	12.07	8.81	4.9	3.37	0.2
1.7	12.13	8.73	4.21	3.36	0.2
1.68	12.17	8.32	4.19	3.34	0.2
1.7	12.13	8.85	4.74	3.38	0.2
1.72	12.18	8.79	4.96	3.39	0.2
1.73	12.16	8.68	5.08	3.31	0.2
1.74	12.14	8.69	4.59	3.32	0.2
1.75	12.02	8.84	4.77	3.37	0.2
1.77	12.02	8.69	4.91	3.33	0.2
1.74	12.18	8.82	4.1	3.38	0.2
1.73	12.14	8.42	4.2	3.38	0.2
1.76	12.12	8.83	4.98	3.39	0.2
1.69	12.13	8.79	4.88	3.36	0.2
1.7	12.12	8.8	4.7	3.37	0.2
1.73	12.23	8.73	4.03	3.39	0.2
1.74	12.04	8.81	5	3.39	0.2
1.76	12.11	8.55	4.96	3.32	0.2
1.77	12.08	8.77	4.13	3.34	0.2
1.74	12.15	8.62	4.18	3.39	0.2
1.76	12.12	8.39	4.17	3.38	0.2
1.69	12.1	8.53	4.06	3.33	0.2
1.67	12.02	8.62	4.21	3.36	0.2
1.67	12.01	8.85	3.9	3.34	0.2
1.69	12.15	8.43	4.02	3.25	0.2
1.73	12.12	8.59	3.88	3.4	0.2
1.71	12.17	8.84	3.85	3.37	0.2
1.68	12.14	8.38	4.09	3.3	0.2
1.7	12.16	8.68	4.63	3.33	0.2
1.74	12.02	8.82	4.85	3.36	0.2
1.75	12.03	8.86	4	3.36	0.2
1.75	12.09	8.77	4.71	3.3	0.2
1.73	12.08	8.99	3.97	3.37	0.2
1.72	12.08	9.01	4.93	3.34	0.2
1.73	12.07	8.9	4.8	3.4	0.2
1.75	12.08	8.91	4.62	3.34	0.2
1.77	12.01	8.95	4.44	3.39	0.2
1.69	12.01	8.83	4.59	3.36	0.2
1.73	12.02	8.97	3.79	3.39	0.2
1.73	12.08	8.79	4.06	3.32	0.2
1.74	12.13	8.52	3.78	3.4	0.2
1.72	12.02	8.84	4	3.35	0.2
1.74	12.11	8.65	4.38	3.33	0.2
1.73	12.02	8.64	4.39	3.32	0.2
1.78	12.02	8.83	3.69	3.35	0.2
1.72	12.07	8.5	3.9	3.31	0.2
1.71	12.1	8.53	4.41	3.32	0.2
1.7	12.01	8.65	3.92	3.37	0.2
1.7	12.01	8.65	3.92	3.37	0.2
1.71	12.01	8.71	3.71	3.35	0.2
1.72	12.11	8.56	4.37	3.29	0.2
1.73	12.01	8.67	4.01	3.32	0.2
1.68	12.09	8.71	4.03	3.39	0.2
1.69	12.12	8.9	4.83	3.39	0.2
1.75	12.07	8.65	4.72	3.31	0.2
1.74	12.12	8.81	3.93	3.33	0.2
1.75	12.14	8.52	3.72	3.36	0.2
1.72	12.09	8.53	3.8	3.36	0.2
1.74	12.02	8.65	4.37	3.34	0.2
1.77	12.02	8.67	4.04	3.33	0.2
1.75	12.11	8.62	4.2	3.33	0.2
1.78	12.02	8.81	4.47	3.39	0.2
1.72	12.07	8.74	4.48	3.38	0.2
1.72	12.13	8.68	4.49	3.33	0.2
1.73	12.02	8.78	4.51	3.36	0.2
1.75	12.02	8.72	4.32	3.29	0.2
1.73	12.02	8.77	4.46	3.32	0.2
1.72	12.06	8.89	4.64	3.38	0.2
1.69	12.05	8.86	4.67	3.38	0.2
1.78	12.08	8.79	4.32	3.32	0.2
1.71	12.01	8.67	4.21	3.35	0.2
1.71	12.1	8.77	4.35	3.37	0.2
1.7	12.11	8.33	4.32	3.24	0.2
1.72	12.13	8.59	3.54	3.34	0.2
1.73	12.15	8.34	3.94	3.39	0.2
1.74	12.02	8.3	4.03	3.39	0.2
1.76	12.08	8.43	3.73	3.36	0.2
1.68	12.05	8.67	3.7	3.36	0.2
1.72	12.02	8.7	4.19	3.36	0.2
1.73	12.02	8.73	4.47	3.38	0.2
1.74	12.02	8.71	4.31	3.36	0.2
1.73	12.02	8.67	4.48	3.32	0.2
1.71	12.08	8.82	4.41	3.38	0.2
1.73	12.08	8.72	4.23	3.35	0.2
1.71	12.09	8.72	4.3	3.37	0.2
1.68	12.01	8.89	4.39	3.39	0.2
1.68	12.01	8.89	4.39	3.39	0.2
1.73	12.02	8.74	4.35	3.31	0.2
1.72	12.03	8.74	4.55	3.34	0.2
1.71	12.15	8.78	4.44	3.33	0.2
1.7	12.07	8.89	4.84	3.36	0.2
1.73	12.07	8.76	4.71	3.31	0.2
1.71	12.08	8.94	4.8	3.37	0.2
1.68	12.07	8.89	4.16	3.37	0.2
1.77	12.02	8.79	3.97	3.34	0.2
1.73	12.01	8.76	4.63	3.35	0.2
1.73	12.06	8.62	4.64	3.34	0.2
1.73	12.11	8.74	4.57	3.32	0.2
1.71	12.12	8.69	4.65	3.33	0.2
1.74	12.13	8.44	4.29	3.32	0.2
1.73	12.08	8.76	4.17	3.36	0.2
1.7	12.02	8.69	4.5	3.38	0.2
1.72	12.05	8.71	4.59	3.38	0.2
1.72	12.01	8.84	4.16	3.4	0.2
1.77	12.04	8.78	4.35	3.33	0.2
1.74	12.13	8.7	4.7	3.36	0.2
1.72	12.08	9.01	4.45	3.37	0.2
1.71	12.02	8.83	4.37	3.4	0.2
1.7	12.02	8.78	4.42	3.38	0.2
1.78	12.09	8.69	4.18	3.34	0.2
1.72	12.03	8.6	4.25	3.3	0.2
1.72	12.05	8.91	4	3.37	0.2
1.7	12.07	8.71	4.1	3.34	0.2
1.71	12.02	8.74	4.48	3.36	0.2
1.73	12.02	8.8	4.07	3.33	0.2
1.75	12.05	8.78	4.49	3.35	0.2
1.69	12.03	8.7	4.49	3.35	0.2
1.78	12.15	8.66	4.52	3.34	0.2
1.71	12.1	8.79	4.37	3.37	0.2
1.73	12.1	8.54	4.34	3.27	0.2
1.73	12.03	8.59	4.37	3.29	0.2
1.72	12.03	8.74	4.56	3.36	0.2
1.71	12.02	8.8	4.58	3.36	0.2
1.72	12.09	8.68	4.3	3.3	0.2
1.74	12.09	8.8	4.86	3.39	0.2
1.68	12.07	8.74	4.56	3.3	0.2
1.75	12.07	8.64	4.77	3.32	0.2
1.7	12.12	8.68	3.95	3.33	0.2
1.71	12.01	8.7	4.7	3.37	0.2
1.71	12.01	8.7	4.7	3.37	0.2
1.72	12.04	8.64	4.69	3.33	0.2
1.66	12.13	8.57	4.28	3.31	0.2
1.72	12.08	8.69	4.66	3.35	0.2
1.68	12.07	8.42	4.31	3.29	0.2
1.71	12.09	8.81	4.29	3.37	0.2
1.78	12.09	8.91	4.66	3.35	0.2
1.73	12.02	9.28	4.69	3.37	0.2
1.73	12.04	9.08	4.3	3.38	0.2
1.73	12.01	9.06	4.71	3.4	0.2
1.72	12.08	9.03	4.38	3.38	0.2
1.72	12.06	9.07	4.41	3.37	0.2
1.73	12.09	9.05	4.29	3.36	0.2
1.68	12.06	9.03	4.59	3.38	0.2
1.74	12.05	9.29	3.78	3.3	0.2
1.74	12.04	9.08	4.54	3.38	0.2
1.73	12.1	9.15	4.29	3.39	0.2
1.74	12.09	9.07	4.4	3.35	0.2
1.73	12.09	8.81	4.33	3.34	0.2
1.75	12.04	9.04	3.99	3.35	0.2
1.75	12.04	9.04	3.99	3.35	0.2
1.76	12.09	9.02	4.43	3.37	0.2
1.69	12.01	9.04	4.22	3.38	0.2
1.73	12.03	8.91	4.25	3.31	0.2
1.72	12.05	9.19	4.06	3.34	0.2
1.72	12.05	9.19	4.06	3.34	0.2
1.74	12.08	9.08	3.8	3.31	0.2
1.78	12.01	9.42	4.64	3.4	0.2
1.73	12.08	9.13	4.89	3.36	0.2
1.73	12.08	9	3.88	3.32	0.2
1.72	12.03	9.01	4.67	3.35	0.2
1.78	12.11	9.02	4.58	3.37	0.2
1.74	12.09	9.08	4.62	3.36	0.2
1.72	12.01	9.08	4.62	3.36	0.2
1.77	12.02	8.99	4.56	3.33	0.2
1.76	12.01	9.14	4.29	3.37	0.2
1.75	12.06	9.16	4.43	3.38	0.2
1.69	12.01	9.11	4.46	3.38	0.2
1.74	12.11	9.14	4.47	3.37	0.2
1.72	12.07	9.17	4.47	3.35	0.2
1.74	12.08	9.15	4.82	3.36	0.2
1.76	12.06	9	4.2	3.37	0.2
1.72	12.05	9.01	4.44	4.38	0.2
1.76	12.12	8.97	4.51	3.36	0.2
1.73	12.01	9.01	4.67	3.33	0.2
1.76	12.5	9.03	4.69	3.37	0.2
1.73	12.08	9.1	4.28	3.33	0.2
1.72	12.11	9.27	4.84	3.43	0.2
1.74	12.06	8.93	4.66	3.26	0.2
1.77	12.09	9.24	4.38	3.37	0.2
1.73	12.09	9.23	4.58	3.37	0.2
1.7	12.09	9	4.46	3.35	0.2
1.76	12.04	8.84	4.23	3.3	0.2
1.75	12.04	8.97	4.07	3.37	0.2
1.78	12.11	8.78	4.2	3.28	0.2
1.78	12.12	8.95	4.24	3.36	0.2
1.75	12.13	8.96	4.29	3.39	0.2
1.68	12.01	8.9	4.1	3.34	0.2
1.71	12.01	8.88	4.18	3.3	0.2
1.7	12.03	9.17	4.13	3.35	0.2
1.75	12.12	9.07	3.74	3.35	0.2
1.75	12.01	9.17	4.35	3.38	0.2
1.8	12.05	8.75	3.98	3.36	0.2
1.77	12.04	9.11	3.83	3.34	0.2
1.75	12.01	9.21	4.19	3.36	0.2
1.78	12.01	9.16	4.03	3.36	0.2
1.72	12.04	8.84	4.12	3.31	0.2
1.74	12.02	8.9	3.85	3.39	0.2
1.75	12.11	8.99	4.52	3.35	0.2
1.75	12.12	8.98	3.86	3.35	0.2
1.69	12.06	8.96	4.45	3.38	0.2
1.75	12.12	9.05	4.26	3.4	0.2
1.76	12.01	9	3.84	3.34	0.2
1.78	12.15	8.96	3.57	3.37	0.2
1.74	12.07	8.83	3.72	3.3	0.2
1.72	12.02	9.08	3.78	3.36	0.2
1.77	12.13	9.17	4.01	3.39	0.2
1.76	12.08	9.04	4.28	3.38	0.2
1.72	12.01	9.2	3.9	3.37	0.2
1.78	11.51	9.11	4.17	3.39	0.2
1.74	12.06	8.99	3.95	3.37	0.2
1.72	12.06	8.93	3.9	3.36	0.2
1.75	12.05	8.94	3.8	3.34	0.2
1.74	12.01	8.89	3.82	3.34	0.2
1.7	12.03	8.86	3.61	3.3	0.2
1.76	12.1	8.95	3.46	3.34	0.2
1.71	12.05	8.92	3.89	3.34	0.2
1.69	12.04	9.11	3.87	3.36	0.2
1.75	12.16	8.81	4.36	3.29	0.2
1.76	12.06	9.09	4.19	3.38	0.2
1.76	12.04	8.99	4.07	3.38	0.2
1.72	12.06	8.96	3.67	3.35	0.2
1.69	12.12	8.97	4.1	3.38	0.2
1.76	12	9.04	4.1	3.4	0.2
1.73	12.01	8.98	4.33	3.39	0.2
1.75	12.08	8.91	3.92	3.36	0.2
1.75	12.15	8.7	3.74	3.3	0.2
1.75	12.15	8.7	3.74	3.3	0.2
1.7	12.15	8.97	3.94	3.4	0.2
1.76	12.03	9.01	3.9	3.39	0.2
1.74	12.06	8.96	3.67	3.31	0.2
1.74	12.06	8.96	3.67	3.31	0.2
1.73	12.02	8.9	3.6	3.31	0.2
1.77	12.06	8.95	4.08	3.37	0.2
1.72	12.08	8.97	3.88	3.41	0.2
1.74	12.07	8.94	3.93	3.38	0.2
1.75	12.12	8.85	4.04	3.35	0.2
1.73	12.13	8.78	4.07	3.36	0.2
1.73	12.13	8.78	4.07	3.36	0.2
1.72	12.12	8.8	4.07	3.36	0.2
1.69	12.03	8.89	3.82	3.39	0.2
1.69	12.03	8.89	3.82	3.39	0.2
1.75	12.03	8.94	4.29	3.38	0.2
1.74	12.12	8.71	3.95	3.34	0.2
1.72	12.16	8.93	3.93	3.34	0.2
1.75	12.15	8.78	4.06	3.35	0.2
1.77	12.13	8.95	4.05	3.38	0.2
1.69	12.03	9.06	3.87	3.41	0.2
1.74	12.01	8.86	4	3.38	0.2
1.77	12.04	8.83	3.63	3.36	0.2
1.72	12.07	8.81	4.44	3.37	0.2
1.74	12.11	8.95	3.93	3.37	0.2
1.73	12.1	8.76	3.89	3.35	0.2
1.78	12.14	8.8	3.85	3.36	0.2
1.76	12.05	9.04	3.77	3.37	0.2
1.79	12.04	8.98	3.75	3.38	0.2
1.73	12.04	8.73	3.69	3.31	0.2
1.72	12.07	8.85	3.93	3.36	0.2
1.74	12.04	8.98	4.35	3.39	0.2
1.78	12.09	8.93	4.07	3.37	0.2
1.69	12.03	9.12	4.79	3.36	0.2
1.79	12.16	9.07	3.67	3.38	0.2
1.72	12.02	8.98	4.16	3.35	0.2
1.69	12.01	8.97	4.16	3.34	0.2
1.74	12.11	9.03	4.03	3.36	0.2
1.75	12.12	8.97	4.15	3.39	0.2
1.76	12.08	8.79	3.82	3.31	0.2
1.75	12.15	8.83	4.01	3.36	0.2
1.78	12.04	8.86	4	3.36	0.2
1.75	12	8.99	4.18	3.4	0.2
1.66	12.03	8.76	3.95	3.32	0.2
1.72	12.11	8.76	3.94	3.35	0.2
1.74	12.05	8.81	4.86	3.35	0.2
1.7	12.15	8.85	4.18	3.36	0.2
1.79	12.03	8.93	3.55	3.38	0.2
1.73	12.11	8.85	4.34	3.34	0.2
1.77	12.01	8.8	4.49	3.36	0.2
1.79	12.01	8.82	4.92	3.38	0.2
1.72	12.09	8.71	3.99	3.37	0.2
1.74	12.11	8.77	4	3.37	0.2
1.71	12.11	8.81	3.99	3.39	0.2
1.76	12.08	8.88	4.28	3.37	0.2
1.72	12.06	8.9	3.98	3.4	0.2
1.78	12.03	8.77	3.81	3.36	0.2
1.69	12.04	8.86	3.6	3.37	0.2
1.75	12.14	8.97	3.63	3.41	0.2
1.74	12.05	8.8	3.61	3.36	0.2
1.73	12.02	8.88	3.68	3.39	0.2
1.79	12.02	8.73	4.57	3.36	0.2
1.71	12.11	8.78	3.79	3.37	0.2
1.74	12.01	8.62	3.94	3.34	0.2
1.69	12.01	8.79	3.95	3.39	0.2
1.76	12.14	8.61	3.81	3.38	0.2
1.74	12.17	8.76	3.73	3.36	0.2
1.73	12.14	8.6	4.47	3.3	0.2
1.77	12.11	8.72	3.41	3.35	0.2
1.76	12.14	8.75	4.41	3.39	0.2
1.69	12	8.78	3.97	3.37	0.2
1.76	12.01	8.78	4.09	3.4	0.2
1.77	12.11	8.69	4.06	3.38	0.2
1.74	12.13	8.59	4.1	3.33	0.2
1.72	12.16	8.63	3.85	3.33	0.2
1.77	12.14	8.71	4.15	3.39	0.2
1.72	12.01	8.68	3.99	3.34	0.2
1.74	12.01	8.62	4.31	3.33	0.2
1.68	12.15	8.77	4.17	3.39	0.2
1.75	12.12	8.67	4.11	3.38	0.2
1.74	12.13	8.65	4	3.37	0.2
1.69	12.12	8.63	4.09	3.35	0.2
1.73	12.01	8.59	4.34	3.36	0.2
1.74	12.02	8.62	3.72	3.36	0.2
1.76	12.01	8.62	3.72	3.36	0.2
1.68	12.01	8.51	3.85	3.32	0.2
1.76	12.07	8.68	4.07	3.38	0.2
1.74	12.15	8.75	3.99	3.38	0.2
1.78	12.14	8.52	3.85	3.33	0.2
1.73	12.13	8.72	3.9	3.39	0.2
1.7	12.13	8.65	3.86	3.35	0.2
1.74	12.01	8.4	4.1	3.32	0.2
1.78	12.02	8.49	4.14	3.4	0.2
1.72	12.01	8.53	3.69	3.35	0.2
1.74	12.05	8.61	3.67	3.39	0.2
1.68	12.13	8.74	3.84	3.4	0.2
1.66	12.14	8.53	4.55	3.48	0.2
1.73	12.02	8.31	4.06	3.48	0.2
1.73	12.02	8.31	4.06	3.48	0.2
1.68	12.02	8.81	3.94	3.38	0.2
1.76	12.01	8.44	3.46	3.34	0.2
1.72	12.16	8.8	4.15	3.4	0.2
1.74	12.15	8.56	4.08	3.37	0.2
1.69	12.15	8.58	4.12	3.37	0.2
1.78	12.11	8.77	4.08	3.38	0.2
1.7	12.15	8.64	4.01	3.33	0.2
1.72	12.13	8.48	3.91	3.29	0.2
1.74	12.14	8.74	4.03	3.35	0.2
1.69	12.04	8.83	4.08	3.44	0.2
1.79	12.02	8.87	4.2	3.41	0.2
1.72	12.05	8.75	4.75	3.37	0.2
1.7	12.12	8.46	5.3	3.24	0.2
1.73	12.01	8.61	3.78	3.38	0.2
1.74	12.01	8.63	3.77	3.38	0.2
1.73	12.04	8.65	4.39	3.39	0.2
1.75	12.17	8.69	3.93	3.32	0.2
1.78	12.15	8.72	3.99	3.35	0.2
1.66	12.18	8.79	4.09	3.34	0.2
1.7	12.01	8.78	3.87	3.37	0.2
1.68	12.01	8.73	3.88	3.37	0.2
1.75	12.16	8.88	4.4	3.39	0.2
1.72	12.17	8.89	4.99	3.41	0.2
1.69	12.12	9.18	3.53	3.49	0.2
1.72	12.08	8.78	4.05	3.38	0.2
1.72	12.08	8.78	4.05	3.38	0.2
1.78	12.03	8.6	3.8	3.32	0.2
1.78	12.03	8.6	3.8	3.32	0.2
1.68	12.04	8.69	4.11	3.38	0.2
1.75	12.16	8.68	4	3.37	0.2
1.72	12.17	8.63	4	3.37	0.2
1.75	12.17	8.78	3.81	3.38	0.2
1.75	12.17	8.78	3.81	3.38	0.2
1.69	12.09	8.71	4.32	3.39	0.2
1.78	12.01	8.89	4.23	3.39	0.2
1.71	12.18	8.66	4.21	3.31	0.2
1.71	12.18	8.66	4.21	3.31	0.2
1.72	12.01	8.86	3.91	3.35	0.2
1.69	12	8.88	4.03	3.34	0.2
1.76	12.18	8.92	4.41	3.37	0.2
1.72	12.17	8.83	3.7	3.36	0.2
1.69	12.18	8.75	3.86	3.38	0.2
1.76	12.18	8.8	4.25	3.33	0.2
1.81	12.17	8.63	3.78	3.38	0.2
1.7	12.03	8.73	4.11	3.28	0.2
1.81	12.03	8.55	4.13	3.27	0.2
1.76	12.13	8.56	3.76	3.38	0.2
1.72	12.17	8.64	3.75	3.37	0.2
1.81	12.06	8.69	3.79	3.36	0.2
1.68	12.18	8.63	3.48	3.38	0.2
1.79	12.15	8.56	3.55	3.36	0.2
1.81	12.04	8.57	3.94	3.34	0.2
1.7	12.03	8.82	3.77	3.39	0.2
1.76	12.16	8.74	4.17	3.38	0.2
1.72	12.15	8.41	4.89	3.31	0.2
1.72	12.15	8.41	4.89	3.31	0.2
1.67	12.15	8.44	4.11	3.37	0.2
1.72	12.07	8.51	3.63	3.36	0.2
1.7	12.02	8.62	4.37	3.37	0.2
1.8	12.03	8.67	3.8	3.34	0.2
1.73	12.01	8.65	3.63	3.33	0.2
1.75	12.07	8.66	3.95	3.42	0.2
1.71	12.16	8.55	3.99	3.3	0.2
1.82	12.04	8.61	3.75	3.4	0.2
1.7	12.11	8.53	3.89	3.34	0.2
1.75	12.15	8.34	3.84	3.32	0.2
1.73	12.03	8.52	3.7	3.37	0.2
1.69	12.03	8.34	3.73	3.35	0.2
1.75	12.08	8.51	4.25	3.4	0.2
1.71	12.13	8.45	3.94	3.36	0.2
1.75	12.17	8.78	4.11	3.38	0.2
1.72	12.14	8.58	3.62	3.34	0.2
1.69	12.13	8.51	3.56	3.37	0.2
1.8	12.02	8.42	3.56	3.37	0.2
1.71	12.04	8.81	3.54	3.38	0.2
1.74	12.15	8.55	3.67	3.36	0.2
1.72	12.15	8.47	3.66	3.33	0.2
1.68	12.1	8.8	3.9	3.4	0.2
1.75	12.08	8.55	3.91	3.39	0.2
1.73	12.13	8.56	3.76	3.34	0.2
1.68	12.01	8.38	3.99	3.38	0.2
1.7	12.04	8.65	3.63	3.36	0.2
1.76	12.13	8.56	3.95	3.35	0.2
1.72	12.06	8.44	3.57	3.29	0.2
1.74	12.15	8.57	3.61	3.36	0.2
1.76	12.15	8.42	3.65	3.37	0.2
1.78	12.15	8.37	3.8	3.34	0.2
1.7	12.06	8.35	3.81	3.4	0.2
1.73	12.04	8.53	3.58	3.32	0.2
1.76	12.15	8.37	3.96	3.39	0.2
1.72	12.15	8.45	3.91	3.28	0.2
1.76	12.06	8.75	3.89	3.4	0.2
1.7	12.11	8.64	4.3	3.35	0.2
1.74	12.17	8.3	3.67	3.36	0.2
1.77	12.04	8.47	3.83	3.33	0.2
1.75	12.03	8.75	3.86	3.39	0.2
1.73	12.06	8.83	3.96	3.38	0.2
1.73	12.05	8.65	4.1	3.41	0.2
1.82	12.14	8.62	3.93	3.35	0.2
1.74	12.14	8.72	3.49	3.35	0.2
1.7	12.13	8.62	3.99	3.37	0.2
1.77	12.1	8.65	3.91	3.37	0.2
1.72	12.11	8.61	3.64	3.32	0.2
1.74	12.17	8.7	4.05	3.4	0.2
1.73	12.13	8.51	4	3.36	0.2
1.73	12.19	8.57	3.95	3.37	0.2
1.78	12.02	8.57	3.95	3.44	0.2
1.72	12.14	8.4	3.69	3.31	0.2
1.77	12.01	9	3.33	3.55	0.2
1.78	12.11	8.33	3.62	3.35	0.2
1.71	12.18	8.7	3.4	3.46	0.2
1.74	12.15	8.57	3.94	3.38	0.2
1.75	12.07	8.55	3.74	3.42	0.2
1.82	12.17	8.91	3.85	3.49	0.2
1.74	12.13	8.35	3.9	3.38	0.2
1.78	12.03	9.4	5.14	3.54	0.2
1.73	12.16	8.66	3.85	3.37	0.2
1.73	12.16	8.66	3.85	3.37	0.2
1.72	12.18	8.65	3.46	3.33	0.2
1.75	12.13	8.67	3.5	3.31	0.2
1.72	12.39	8.71	3.89	3.41	0.2
1.78	12.15	8.93	3.6	3.5	0.2
1.72	12.07	8.63	3.75	3.34	0.2
1.73	12.03	8.56	3.9	3.32	0.2
1.73	12.03	8.56	3.9	3.32	0.2
1.78	12.02	8.74	3.43	3.34	0.2
1.72	12.19	8.49	3.65	3.35	0.2
1.71	12.07	8.77	4.17	3.37	0.2
1.8	12.16	8.3	4.01	3.3	0.2
1.8	12.16	8.3	4.01	3.3	0.2
1.8	12.16	8.3	4.01	3.3	0.2
1.71	12.11	9.57	4.36	3.55	0.2
1.7	12.03	8.72	4.61	3.46	0.2
1.8	12.03	8.77	4.52	3.43	0.2
1.66	12.03	9.29	5.26	3.5	0.2
1.72	12.15	8.48	3.97	3.41	0.2
1.71	12.11	8.61	3.84	3.34	0.2
1.73	12.13	8.78	3.89	3.36	0.2
1.7	12.15	8.84	4.16	3.45	0.2
1.72	12.03	9	4	3.44	0.2
1.78	12.08	8.81	3.66	3.36	0.2
1.75	12.18	8.56	3.96	3.31	0.2
1.66	12.17	8.81	3.56	3.37	0.2
1.73	12.14	8.56	3.84	3.3	0.2
1.7	12.13	8.36	4.21	3.39	0.2
1.78	12.06	8.65	4.36	3.34	0.2
1.73	12.09	8.64	4.26	3.37	0.2
1.74	12.02	8.94	4.37	3.43	0.2
1.7	12.01	8.48	4.22	3.29	0.2
1.76	12.01	8.82	3.59	3.38	0.2
1.72	12.01	8.65	4.13	3.37	0.2
1.8	12.07	8.84	4.5	3.39	0.2
1.73	12.03	9.03	3.94	3.37	0.2
1.74	12.02	8.86	4.14	3.3	0.2
1.77	12	9	4.06	3.36	0.2
1.8	12.14	8.77	4.16	3.31	0.2
1.74	12.03	8.79	4.8	3.37	0.2
1.76	12.01	8.82	3.79	3.32	0.2
1.8	12.17	8.81	4.99	3.35	0.2
1.74	12.12	8.78	4.1	3.36	0.2
3.36	12.01	8.95	3.85	3.38	0.2
1.72	12.12	8.83	3.78	3.35	0.2
1.7	12.18	8.81	3.55	3.34	0.2
1.76	12.13	8.73	4.26	3.32	0.2
1.7	12.17	8.86	4.2	3.35	0.2
1.77	12	8.89	3.76	3.32	0.2
1.74	12.36	8.65	3.93	3.34	0.2
1.77	12.31	8.9	4.21	3.36	0.2
1.7	12.02	8.84	3.97	3.33	0.2
1.72	12.17	9.06	3.95	3.41	0.2
1.7	12.25	8.95	3.83	3.36	0.2
1.68	12.13	9.03	4.1	3.41	0.2
1.7	12.16	8.79	4.31	3.27	0.2
1.79	12.11	8.91	4.14	3.35	0.2
1.65	12.01	8.78	4.59	3.4	0.2
1.72	12.05	9.31	4.14	3.43	0.2
1.73	12.36	9.13	4.2	3.38	0.2
1.69	12.07	8.91	3.85	3.31	0.2
1.78	12.16	9.06	4.12	3.39	0.2
1.67	12.16	8.94	4.05	3.34	0.2
1.74	12	8.93	4.06	3.33	0.2
1.8	12.01	9.28	3.92	3.38	0.2
1.74	12.11	9.05	4.14	3.36	0.2
1.72	12.17	9.01	4.17	3.34	0.2
1.67	12.09	8.9	3.88	3.26	0.2
1.72	12.18	8.93	4.06	3.28	0.2
1.72	12.14	9.13	4.63	3.38	0.2
1.8	12.07	9.12	3.9	3.37	0.2
1.68	12.04	8.96	4.01	3.31	0.2
1.74	12.11	9.06	4.84	3.32	0.2
1.76	12.12	9.08	3.58	3.33	0.2
1.7	12.13	9.11	4.19	3.32	0.2
1.8	12.15	9.03	3.89	3.32	0.2
1.8	12.15	9.03	3.89	3.32	0.2
1.71	12.16	9	3.92	3.3	0.2
1.72	12.01	9.31	3.81	3.4	0.2
1.68	12.01	8.96	4.18	3.38	0.2
1.75	12.06	9.36	4.26	3.38	0.2
1.76	12.08	9.07	4.31	3.38	0.2
1.73	12.19	8.97	4.11	3.33	0.2
1.65	12.06	8.93	4.1	3.34	0.2
1.69	12.14	9.13	4.41	3.36	0.2
1.8	12.02	9.16	4.54	3.37	0.2
1.71	12.01	9.15	3.96	3.36	0.2
1.75	12.18	9.06	4.98	3.32	0.2
1.73	12.16	9.15	4.26	3.33	0.2
1.78	12.04	9.44	4.3	3.44	0.2
1.75	12.03	8.79	4	3.26	0.2
1.78	12	9.03	4.38	3.34	0.2
1.8	12.14	9.28	4.04	3.38	0.2
1.73	12.17	9.19	4.12	3.35	0.2
1.75	12.08	9.33	4.39	3.37	0.2
1.74	12.17	9.27	4.3	3.36	0.2
1.7	12.08	9.28	4.01	3.38	0.2
1.7	12.09	9.15	3.99	3.36	0.2
1.78	11.71	9.18	4.6	3.35	0.2
1.71	12.03	9.21	3.94	3.36	0.2
1.73	12.06	9.08	3.95	3.3	0.2
1.75	12.16	9.24	3.97	3.41	0.2
1.69	12.03	9.15	4.27	3.34	0.2
3.34	12.14	9.25	3.9	3.36	0.2
1.67	12.15	8.99	3.87	3.27	0.2
1.71	12.01	9.17	3.89	3.41	0.2
1.69	12.03	9.05	4	3.3	0.2
1.77	12.01	9.22	4.15	3.38	0.2
1.79	11.61	8.88	3.97	3.29	0.2
1.73	12.04	9.17	4.24	3.39	0.2
1.73	12.16	9.09	3.76	3.31	0.2
1.75	12.01	9.09	4.21	3.38	0.2
1.8	12.03	9.44	3.98	3.45	0.2
1.73	12.04	9.23	3.88	3.4	0.2
1.75	12.16	9.02	3.88	3.31	0.2
1.74	12.14	9.11	4.27	3.39	0.2
1.7	12.12	9.11	4.21	3.38	0.2
1.7	12.12	9.11	4.21	3.38	0.2
1.78	12.13	9.44	4.23	3.46	0.2
1.73	12.05	8.92	3.48	3.28	0.2
1.71	12.01	8.87	3.52	3.28	0.2
1.7	12.04	8.96	3.8	3.31	0.2
1.81	12.03	9.1	3.52	3.37	0.2
1.74	12.01	9.13	3.67	3.35	0.2
1.74	12.01	9.13	3.67	3.35	0.2
1.72	12.15	9.08	3.45	3.4	0.2
1.74	12.03	9.13	4.48	3.41	0.2
1.75	12.14	9.09	4.59	3.36	0.2
1.82	12.01	9.08	3.75	3.37	0.2
1.71	12.13	8.95	3.94	3.34	0.2
1.73	12.12	9.15	3.8	3.39	0.2
1.71	12.11	9.08	4.42	3.37	0.2
1.76	12.14	9.06	3.8	3.35	0.2
1.75	12.14	9.1	4.02	3.36	0.2
1.75	12.14	9.1	4.02	3.36	0.2
1.72	12.15	9.3	3.87	3.44	0.2
1.73	12.02	8.8	4.07	3.29	0.2
1.81	12.16	9.2	4.33	3.41	0.2
1.74	12.08	8.86	3.64	3.32	0.2
3.32	12.17	8.92	4.12	3.28	0.2
1.74	12.08	8.94	3.94	3.29	0.2
1.75	12.06	8.9	4.21	3.32	0.2
1.71	12.14	9.02	4.1	3.31	0.2
1.82	12.01	9.34	4.13	3.43	0.2
1.7	12.19	8.68	4.36	3.25	0.2
1.7	12.19	8.68	4.36	3.25	0.2
1.74	12.19	8.79	3.9	3.27	0.2
1.75	12.18	8.69	3.9	3.28	0.2
1.8	12.12	9.07	4.05	3.42	0.2
1.68	12.14	9.05	4.69	3.41	0.2
1.77	12.03	9.03	3.88	3.36	0.2
1.74	12.01	8.85	3.98	3.31	0.2
1.69	12.14	9.04	4.3	3.37	0.2
1.75	12.17	8.88	3.84	3.36	0.2
1.81	12.16	9.02	4.02	3.39	0.2
1.73	12.09	9.13	3.91	3.39	0.2
1.75	12.18	8.73	3.85	3.29	0.2
1.71	12.13	9.07	4.02	3.38	0.2
1.79	12.01	8.96	4.17	3.36	0.2
1.76	12.1	8.86	4.27	3.29	0.2
1.74	12.17	9.18	4.15	3.35	0.2
1.78	12.1	9.18	4.09	3.38	0.2
1.69	12.06	9.07	4	3.33	0.2
1.74	12.18	9	3.76	3.35	0.2
1.77	12.03	8.99	4.12	3.34	0.2
1.7	12.17	8.83	3.6	3.29	0.2
1.7	12.17	8.83	3.6	3.29	0.2
1.77	12.12	8.89	3.82	3.32	0.2
1.77	12.12	8.89	3.82	3.32	0.2
1.74	12.07	8.98	3.88	3.34	0.2
1.77	12.06	9.07	3.72	3.37	0.2
1.75	12.15	8.85	3.97	3.34	0.2
1.69	12.03	8.71	4.45	3.3	0.2
1.77	12.1	8.7	3.77	3.3	0.2
1.74	12.1	9.24	4.45	3.46	0.2
1.76	12.05	9.17	3.95	3.37	0.2
1.69	12.03	9.11	3.94	3.3	0.2
1.79	12.05	8.86	3.67	3.25	0.2
1.73	12.04	9.06	3.83	3.37	0.2
1.77	12.02	8.92	3.89	3.32	0.2
1.78	12.15	8.87	4.63	3.37	0.2
1.76	12	9.12	4.23	3.4	0.2
1.73	12.16	9.03	4.38	3.38	0.2
1.72	12.15	9.05	4.32	3.38	0.2
1.72	12.14	9.2	4	3.42	0.2
1.71	12.03	9.01	4.05	3.38	0.2
1.79	12.01	9.05	3.92	3.4	0.2
1.75	12.01	9.08	4.12	3.4	0.2
1.74	12.17	8.94	4.21	4.21	0.2
1.78	12.08	9.01	4.7	3.36	0.2
1.78	12.18	8.95	4.26	3.34	0.2
1.69	12.18	8.91	4.1	3.35	0.2
1.77	12.16	8.84	4.31	3.3	0.2
1.78	12.01	8.98	3.46	3.39	0.2
1.79	12.02	9.08	4.05	3.41	0.2
1.75	12.18	8.9	3.98	3.35	0.2
1.77	12.17	9.02	4.24	3.37	0.2
1.79	12.11	8.98	3.84	3.37	0.2
1.79	12.14	8.99	3.88	3.34	0.2
1.71	12.08	8.96	4.47	3.39	0.2
1.77	12.01	9.07	4.85	3.4	0.2
1.76	12.01	8.76	3.88	3.32	0.2
1.75	12.05	9.31	3.86	3.34	0.2
1.77	12.17	9.26	3.8	3.31	0.2
1.79	12.05	8.96	3.9	3.34	0.2
1.71	12.14	9.05	4.04	3.44	0.2
1.75	12.15	8.98	3.89	3.4	0.2
1.76	12.01	8.99	4.21	3.4	0.2
1.76	12.01	9.1	4.2	3.43	0.2
1.74	12.12	8.9	3.73	3.36	0.2
1.75	12.19	9.23	3.98	3.36	0.2
1.77	12.17	8.96	3.98	3.36	0.2
1.7	12.16	8.73	3.96	3.34	0.2
1.79	12.02	8.91	4.62	3.41	0.2
1.73	12.14	9.05	4.4	3.43	0.2
1.76	12.15	9.28	3.97	3.45	0.2
1.75	12.08	9.06	4.12	3.41	0.2
1.76	12.06	8.84	4.23	3.3	0.2
1.78	12.16	8.83	3.81	3.36	0.2
1.72	12.02	8.89	4.16	3.35	0.2
1.75	12.02	9.04	3.57	3.37	0.2
1.71	12.04	8.72	3.68	3.31	0.2
1.78	12.01	8.99	3.54	3.34	0.2
1.75	12.18	9.58	3.47	3.45	0.2
1.79	12.14	8.82	4.12	3.35	0.2
1.79	12.13	8.79	3.65	3.35	0.2
1.81	12.04	8.73	3.4	3.36	0.2
1.73	12.13	8.76	3.56	3.29	0.2
1.78	12.14	8.94	4.13	3.36	0.2
1.79	12.02	9.31	4.64	3.4	0.2
3.4	12.06	8.91	4.35	3.4	0.2
1.77	12.01	8.8	3.94	3.36	0.2
1.75	12.04	8.87	4.5	3.37	0.2
1.77	12.14	8.78	4.09	3.33	0.2
1.76	12.03	8.63	4.06	3.24	0.2
1.77	12.01	9.12	4.08	3.43	0.2
1.72	12.01	8.95	5.07	3.42	0.2
1.78	12.14	9.37	3.8	3.5	0.2
1.77	12.12	8.81	3.56	3.29	0.2
1.78	12.14	9.05	4.3	3.32	0.2
1.79	12.16	8.78	4.1	3.36	0.2
1.75	12.16	8.99	4.06	3.3	0.2
1.77	12.04	9.04	4.01	3.41	0.2
1.75	12.05	8.91	3.65	3.32	0.2
1.72	12.05	8.7	3.9	3.37	0.2
1.75	12.13	8.52	3.72	3.31	0.2
1.78	12.09	8.45	4.43	3.33	0.2
1.73	12.13	8.48	4.22	3.28	0.2
1.75	12.06	9.15	4.24	3.43	0.2
1.72	12.02	8.75	4.08	3.37	0.2
1.74	12.14	8.89	4.77	3.34	0.2
1.78	12.04	8.57	3.93	3.32	0.2
1.76	12.17	8.8	4.32	3.36	0.2
1.79	12.14	8.39	4.43	3.32	0.2
1.8	12.18	8.65	3.72	3.39	0.2
1.74	12.11	8.9	4.28	3.36	0.2
1.75	12.19	8.55	4	3.32	0.2
1.77	12.14	8.47	4.06	4.06	0.2
1.75	12.03	8.71	3.77	3.35	0.2
1.75	12.1	8.71	4.89	3.42	0.2
1.76	12.03	8.64	4.01	3.44	0.2
1.74	12.14	8.59	3.6	3.35	0.2
1.78	12.14	8.62	3.36	3.37	0.2
1.75	12.13	8.49	3.64	3.35	0.2
1.73	12.01	8.45	4.04	3.33	0.2
1.79	12.02	8.54	3.74	3.33	0.2
1.76	12.01	8.63	5.19	3.4	0.2
1.71	12.14	8.85	4.87	3.42	0.2
1.77	12.11	8.89	4.26	3.42	0.2
1.78	12.14	8.91	4.89	3.37	0.2
1.74	12.14	8.64	3.88	3.32	0.2
1.75	12.01	8.69	4.18	3.32	0.2
1.74	12.04	8.84	4.04	3.41	0.2
1.75	12.19	8.95	4.33	3.44	0.2
1.73	12.04	8.88	4.39	3.34	0.2
1.78	12.12	8.67	4.4	3.34	0.2
1.73	12.14	8.61	3.97	3.36	0.2
1.75	12.2	8.64	3.99	3.28	0.2
1.78	12.01	8.83	3.86	3.4	0.2
1.76	12.14	8.73	4.03	3.4	0.2
1.75	12.06	8.48	3.54	3.54	0.2
1.75	12.12	8.76	4.43	3.41	0.2
1.77	12.08	8.83	4.28	3.35	0.2
1.76	12.06	8.56	4.46	3.35	0.2
1.75	12.02	8.6	3.92	3.33	0.2
1.75	12.18	8.79	4.02	3.4	0.2
1.74	12.08	8.59	3.74	3.31	0.2
1.77	12.08	8.72	4.08	3.32	0.2
1.77	12.07	8.45	3.95	3.3	0.2
1.76	12.04	8.67	4.22	3.36	0.2
1.76	12.03	8.86	4.44	3.42	0.2
1.75	12.06	8.8	4.39	3.31	0.2
1.74	12.16	8.89	4.13	3.39	0.2
1.76	12.07	8.8	3.99	3.41	0.2
1.77	12.2	8.39	4.89	3.31	0.2
1.74	12.03	8.79	4.07	3.34	0.2
1.77	12.14	8.51	4.13	3.24	0.2
1.79	12.01	8.68	4.01	3.38	0.2
1.74	12.05	8.88	4.19	3.47	0.2
1.72	12.11	8.56	4.06	3.38	0.2
1.75	12.02	8.55	3.92	3.35	0.2
1.78	12.13	8.65	3.95	3.41	0.2
1.76	12.04	8.7	5.04	3.36	0.2
1.73	12.01	8.66	4.32	3.32	0.2
1.75	12.12	8.54	3.92	3.33	0.2
1.76	12	8.97	4.79	4.79	0.2
1.73	12.13	8.47	4.15	4.15	0.2
1.73	12.14	8.34	3.98	3.25	0.2
1.77	12.04	8.89	4.37	3.77	0.2
1.73	12.04	8.82	4.15	3.39	0.2
1.78	12.04	8.57	3.85	3.37	0.2
1.77	12.16	8.64	4.01	3.34	0.2
1.72	12.02	8.61	4.07	3.36	0.2
1.78	12.13	8.93	4.49	3.5	0.2
1.77	12.06	8.91	4.35	3.5	0.2
1.77	12.03	8.59	3.77	3.43	0.2
1.75	12.2	8.89	4.28	3.52	0.2
1.73	12.14	8.73	4.49	3.58	0.2
1.79	12.03	8.55	4.31	3.42	0.2
1.74	12.13	8.41	4.28	3.35	0.2
1.73	12.02	8.52	3.79	3.43	0.2
1.75	12.04	8.49	3.7	3.39	0.2
1.8	12.17	8.48	4.23	3.5	0.2
1.76	12.07	8.4	4.39	3.47	0.2
3.47	12.01	8.89	4.52	3.41	0.2
1.73	12.01	8.84	4.26	3.22	0.2
1.74	12.04	9.25	4.72	3.63	0.2
1.78	12.08	8.92	3.96	3.44	0.2
1.8	12.05	8.72	4.09	3.38	0.2
1.78	12.14	9.24	4.83	3.57	0.2
1.77	12.01	8.67	4.19	3.34	0.2
1.74	12.07	9.05	4.26	3.57	0.2
1.86	12.16	8.61	4.3	3.29	0.2
1.76	12.03	8.57	4.05	3.29	0.2
1.77	12.03	8.89	4.11	3.37	0.2
1.75	12.19	9.04	4.16	3.36	0.2
1.75	12.16	9.24	4.55	3.61	0.2
1.8	12.15	8.82	4.22	3.44	0.2
1.75	12	8.6	4.09	3.34	0.2
1.78	12.14	8.72	3.77	3.77	0.2
1.76	12.15	8.76	3.99	3.36	0.2
1.72	12.07	8.67	3.83	3.28	0.2
1.78	12.15	8.74	4.03	3.33	0.2
1.75	12.12	8.6	4.14	3.37	0.2
1.77	12.17	8.64	3.57	3.32	0.2
1.76	12.01	8.38	3.86	3.44	0.2
1.76	12.14	8.45	4.34	3.29	0.2
1.77	12.03	9.29	3.77	3.6	0.2
1.77	12.08	8.79	3.72	3.31	0.2
1.76	11.93	8.78	4.37	3.34	0.2
1.74	12.01	8.47	4.34	4.34	0.2
1.77	12.01	8.6	3.61	3.61	0.2
1.78	12.03	8.72	4.09	3.33	0.2
1.72	12.01	8.71	4.04	3.35	0.2
1.77	12.16	8.7	4.17	3.31	0.2
1.73	12.01	8.91	4.08	3.37	0.2
1.81	12.01	8.57	3.89	3.26	0.2
1.78	12.01	8.63	3.66	3.33	0.2
1.76	12.04	8.33	4.23	3.42	0.2
1.73	12.01	8.69	3.91	3.34	0.2
1.76	12.01	8.4	3.91	3.14	0.2
1.75	12.01	8.59	4.68	3.27	0.2
1.77	12.03	8.32	4.09	3.27	0.2
1.76	11.82	8.49	4.19	3.37	0.2
1.75	12.02	8.79	3.95	3.33	0.2
1.77	12.04	8.76	4.1	3.35	0.2
1.74	12	8.94	3.91	3.37	0.2
1.74	12.06	8.89	3.66	3.37	0.2
1.77	12.23	8.9	3.32	3.79	0.2
1.76	12.01	9.01	3.34	3.34	0.2
1.75	12.01	8.73	3.31	4.1	0.2
1.77	12.01	8.86	3.87	3.34	0.2
1.75	12.01	8.9	4.08	3.36	0.2
1.74	12.07	8.86	4.41	3.34	0.2
1.77	11.72	8.5	4.28	3.41	0.2
1.78	11.98	8.79	3.97	3.29	0.2
1.77	12	8.98	4.21	3.35	0.2
1.76	11.85	8.83	3.8	3.29	0.2
1.72	11.93	8.66	3.88	3.3	0.2
1.74	12.05	8.81	4.72	3.35	0.2
1.73	11.92	8.85	3.88	3.33	0.2
1.74	11.17	8.65	4.22	3.27	0.2
1.76	11.2	8.73	4.23	3.28	0.2
1.75	11.9	8.98	4.13	3.4	0.2
1.77	11.89	8.66	4.16	3.28	0.2
1.76	12.08	8.7	4.18	3.31	0.2
1.75	11.98	8.72	4.77	3.28	0.2
1.76	11.99	8.92	3.73	3.37	0.2
1.78	11.24	9.01	4.12	3.34	0.2
1.75	12.05	8.75	3.86	3.32	0.2
1.73	11.98	8.71	4.18	3.29	0.2
1.72	11.92	8.7	3.77	3.3	0.2
1.75	11.77	8.59	3.75	3.31	0.2
1.71	12.04	8.72	4.58	3.33	0.2
1.72	11.95	8.72	4.24	3.33	0.2
1.76	12	8.75	4.1	3.32	0.2
1.76	11.98	8.72	4.05	3.27	0.2
1.72	11.77	8.79	3.79	3.31	0.2
1.75	11.73	8.65	4.47	3.24	0.2
1.77	11.9	8.72	4.18	3.25	0.2
1.75	11.96	8.87	4.21	3.33	0.2
1.74	11.99	8.9	4.67	3.33	0.2
1.77	12.03	9.1	4.12	3.39	0.2
1.75	11.99	8.82	4.01	3.27	0.2
1.74	11.01	8.44	3.78	3.18	0.2
1.77	12.01	8.71	3.58	3.27	0.2
1.77	11.96	9.05	4.29	3.35	0.2
1.73	12.06	9.03	4.26	3.37	0.2
1.75	12.01	9	4.85	3.37	0.2
1.74	12.04	8.82	4.43	3.26	0.2
1.77	12.01	8.8	3.73	3.29	0.2
1.74	12.2	8.97	4.12	3.38	0.2
1.75	12.18	8.87	4.01	3.32	0.2
1.75	11.74	8.91	4.01	3.36	0.2
1.78	11.68	9.06	4.53	3.37	0.2
1.76	11.91	9.06	4.13	3.33	0.2
1.74	12.05	9.17	3.92	3.37	0.2
1.76	12.02	9.04	4.46	3.32	0.2
1.78	12.06	8.84	5.02	3.32	0.2
1.76	12.08	8.56	4.46	3.4	0.2
1.74	12.1	9.03	4.13	3.34	0.2
1.78	12.04	8.91	4.02	3.31	0.2
1.75	12.17	8.93	4.6	3.33	0.2
1.71	12.15	9	3.32	4.25	0.2
1.76	12.03	8.93	3.55	3.33	0.2
1.74	12.25	9.03	4.05	3.4	0.2
1.78	12.25	9	4.33	3.37	0.2
1.76	12.13	8.91	3.78	3.34	0.2
1.78	12.03	8.94	3.9	3.32	0.2
1.74	12.09	9.17	4.08	3.4	0.2
1.77	12.17	8.96	3.92	3.31	0.2
1.75	12.07	9.02	4.19	3.33	0.2
1.71	12.21	9.02	4	3.39	0.2
1.74	12.07	8.99	4.08	3.36	0.2
1.75	12.06	8.99	4.07	3.34	0.2
1.77	12.17	9.04	4.14	3.35	0.2
1.78	12.19	8.8	4.15	3.28	0.2
1.76	12.15	9.02	3.74	3.38	0.2
1.76	12.06	8.83	4.05	3.34	0.2
1.73	12.08	8.96	4.57	3.34	0.2
1.75	12.13	9.1	4.11	3.39	0.2
1.76	12.2	8.9	4.22	3.38	0.2
1.75	12.07	8.95	4.77	3.41	0.2
1.77	12.07	8.7	3.71	3.27	0.2
1.76	12.18	8.93	4.06	3.37	0.2
1.7	12.1	8.86	4.01	3.32	0.2
1.72	12.1	8.87	3.96	3.36	0.2
1.75	12.14	8.79	3.98	3.35	0.2
1.73	12.07	8.91	4.32	3.38	0.2
1.71	12.21	8.77	3.58	3.33	0.2
1.74	12.3	8.69	4.65	3.28	0.2
1.74	12.07	8.79	3.76	3.33	0.2
1.78	12.07	8.82	3.92	3.29	0.2
1.73	12.19	8.78	3.98	3.33	0.2
1.74	12.31	8.9	3.92	3.4	0.2
1.72	12.19	8.75	4	3.31	0.2
1.78	12.17	8.86	4.24	3.36	0.2
1.77	12.17	8.91	3.61	3.38	0.2
1.73	12.29	9.95	4.1	3.47	0.2
1.72	12.11	9.04	4.89	3.38	0.2
1.77	12.11	8.98	4.4	3.38	0.2
1.76	12.03	8.9	4.09	3.33	0.2
1.77	12.15	9.09	4.1	3.35	0.2
1.7	12.2	8.96	4.12	3.36	0.2
1.71	12.29	8.98	4.06	3.38	0.2
1.74	12.07	8.93	3.96	3.34	0.2
1.72	12.08	8.82	4	3.33	0.2
1.74	12.04	8.9	4.1	3.36	0.2
1.71	12.21	8.68	4.32	3.32	0.2
1.72	12.3	8.87	3.93	3.37	0.2
1.79	12.08	9	3.74	3.27	0.2
1.75	12.07	8.82	4.35	3.29	0.2
1.71	12.2	8.77	4.4	3.3	0.2
1.74	12.3	8.87	4.26	3.35	0.2
1.76	12.16	8.65	3.71	3.27	0.2
1.77	12.23	9.04	4.04	3.37	0.2
1.78	12.08	8.9	4.46	3.3	0.2
1.74	12.21	8.75	4.44	3.31	0.2
1.72	12.29	8.77	3.71	3.3	0.2
1.79	12.08	8.74	4.1	3.36	0.2
1.77	12.07	8.9	3.77	3.33	0.2
1.79	12.18	9.03	4.03	3.36	0.2
1.77	12.24	9.07	3.58	3.28	0.2
1.7	12.09	8.95	3.95	3.38	0.2
1.73	12.07	9	4.59	3.4	0.2
1.81	12.07	8.88	3.76	3.36	0.2
1.73	12.12	8.78	3.9	3.31	0.2
1.7	12.17	8.97	3.87	3.35	0.2
1.72	12.16	8.49	3.53	3.21	0.2
1.72	12.15	9.05	4.6	3.38	0.2
1.73	12.04	8.91	3.6	3.32	0.2
1.73	12.26	9.55	4.85	3.47	0.2
1.73	12.14	9.14	4.52	3.36	0.2
1.73	12.12	9.11	3.3	3.38	0.2
1.72	12.11	9.26	3.84	3.41	0.2
1.72	12.27	8.81	4.51	3.27	0.2
1.72	12.17	8.84	3.8	3.26	0.2
1.72	12.22	9.3	4.23	3.39	0.2
1.73	12.11	9.09	4.07	3.35	0.2
1.73	12.25	9.21	3.9	3.32	0.2
1.73	12.02	8.69	3.66	3.2	0.2
1.73	12.12	9.03	3.91	3.33	0.2
1.72	12.24	8.98	3.78	3.35	0.2
1.72	12.08	8.99	3.8	3.38	0.2
1.72	12.17	8.93	3.78	3.33	0.2
1.73	12.06	9.17	4.35	3.41	0.2
1.73	12.09	9.06	3.81	3.36	0.2
1.73	12.06	9.21	4.44	3.37	0.2
1.73	12.07	9.28	3.83	3.35	0.2
1.73	12.29	8.95	3.97	3.31	0.2
1.73	12.2	9.13	3.81	3.37	0.2
1.73	12.1	8.84	3.59	3.31	0.2
1.73	12.06	9.06	4.68	3.36	0.2
1.72	12.09	8.99	3.86	3.39	0.2
1.72	12.05	9	4.03	3.41	0.2
1.72	11.96	9.08	3.37	3.4	0.2
1.72	12.2	8.96	3.94	3.32	0.2
1.72	12.11	9.06	4.04	3.28	0.2
1.72	12.1	9.35	3.92	3.4	0.2
1.72	12.07	8.6	4.05	3.24	0.2
1.72	12.19	8.79	4.05	3.3	0.2
1.72	12.05	9.05	4.97	3.35	0.2
1.72	12.06	8.87	3.65	3.27	0.2
1.72	12.18	8.97	3.56	3.29	0.2
1.72	12.09	9	3.91	3.33	0.2
1.72	12.19	8.69	4.56	3.23	0.2
1.72	12.07	8.97	4.77	3.31	0.2
1.72	12.06	9.05	4.37	3.42	0.2
1.72	12.07	9.2	3.3	3.4	0.2
1.72	12.1	9.16	3.95	3.39	0.2
1.72	12.11	9.07	4.2	3.38	0.2
1.72	12.11	8.88	4.01	3.3	0.2
1.72	12.15	8.43	3.72	3.13	0.2
1.72	12.03	8.63	4.1	3.24	0.2
1.72	12.23	9.03	4.19	3.36	0.2
1.72	12.02	8.81	3.8	3.25	0.2
1.72	12.13	8.87	4.27	3.37	0.2
1.72	12.23	9.37	4.4	3.3	0.2
1.72	12.23	9.03	4.2	3.3	0.2
1.72	12	8.93	4.02	3.28	0.2
1.73	12.11	9.32	3.42	3.38	0.2
1.73	12.22	8.97	4.59	3.3	0.2
1.73	12.11	8.99	4.63	3.31	0.2
1.73	12.12	9	3.79	3.32	0.2
1.72	12.15	8.78	4.02	3.31	0.2
1.72	12.16	9.02	4.05	3.34	0.2
1.72	12.21	9.22	3.72	3.39	0.2
1.73	12.02	8.76	3.31	3.27	0.2
1.73	12.01	8.98	4.08	3.31	0.2
1.73	12.01	9.16	3.3	3.33	0.2
1.73	12.24	8.84	4.16	3.36	0.2
1.73	12.38	9.23	3.93	3.4	0.2
1.73	12.27	9.05	4.02	3.3	0.2
1.73	12.2	8.9	4.69	3.31	0.2
1.72	12.25	9	4.2	3.31	0.2
1.73	12.15	9.22	4.28	3.43	0.2
1.73	12.12	9.16	4.21	3.35	0.2
1.73	12.11	8.98	4.39	3.36	0.2
1.73	12.12	9.04	4.7	3.34	0.2
1.73	12.15	8.75	3.75	3.42	0.2
1.72	12.11	9.23	3.41	3.39	0.2
1.73	12.01	9.41	3.3	3.51	0.2
1.73	12.05	8.73	4.55	3.42	0.2
1.73	12.1	8.96	4.17	3.3	0.2
1.73	12.1	8.96	4.17	3.3	0.2
1.73	12.1	8.96	4.17	3.3	0.2
1.73	12.11	9.28	3.9	3.43	0.2
1.74	12.11	8.86	3.58	3.3	0.2
1.74	12.08	9.15	3.82	3.42	0.2
1.74	12.26	9.3	3.98	3.41	0.2
1.73	12.09	9.08	4	3.4	0.2
1.73	12.11	9.56	4.29	3.5	0.2
1.74	12.06	9.14	3.74	3.39	0.2
1.74	12.16	8.75	4.22	3.27	0.2
1.74	12.08	9.27	3.9	3.45	0.2
1.73	12.12	9.24	4.09	3.44	0.2
1.73	12.12	9.15	4.03	3.38	0.2
1.74	12.13	9.42	4.03	3.53	0.2
1.74	12.26	9.41	4.63	3.48	0.2
1.73	12.12	9.33	4.44	3.46	0.2
1.73	12.13	9.21	3.76	3.4	0.2
1.73	12.13	9.21	3.76	3.4	0.2
1.74	12.11	10.04	4.27	3.51	0.2
1.74	12.03	9.01	4.2	3.37	0.2
1.74	12.22	9.5	4.77	3.6	0.2
1.73	12.03	9.27	3.75	3.49	0.2
1.73	12.11	9.53	4.09	3.54	0.2
1.74	12.01	9.41	3.84	3.51	0.2
1.74	12.15	9.27	4.22	3.39	0.2
1.74	12.27	9.36	4	3.41	0.2
1.74	12.08	9.24	3.83	3.36	0.2
1.73	12.05	8.73	4.03	3.44	0.2
1.74	12.09	9.46	4.13	3.48	0.2
1.74	12.18	9.4	3.81	3.43	0.2
1.73	12.01	9.08	4.04	3.44	0.2
1.73	12.13	9.02	3.88	3.36	0.2
1.74	12.19	9.13	4.16	3.37	0.2
1.74	12.01	9.15	4.82	3.38	0.2
1.74	12.28	9.19	4.04	3.41	0.2
1.73	12.1	8.88	4.62	3.28	0.2
1.73	12.05	8.87	3.84	3.24	0.2
1.73	12.02	9.02	3.84	3.3	0.2
1.73	12.28	9.18	4.09	3.39	0.2
1.73	12.34	9.25	4.18	3.4	0.2
1.73	12.28	9.33	4.12	3.43	0.2
1.73	12.06	9.35	3.91	3.44	0.2
1.74	12.09	9.5	4.05	3.45	0.2
1.74	12.44	9.3	4.82	3.47	0.2
1.73	12.14	9.11	3.54	3.3	0.2
1.73	12.14	9	3.89	3.27	0.2
1.73	12.14	8.76	3.71	3.28	0.2
1.73	12.05	9.44	4.11	3.41	0.2
1.74	12.34	9.15	4.2	3.47	0.2
1.73	12.13	9.25	4.18	3.41	0.2
1.73	12.22	9.35	4.22	3.41	0.2
1.74	12.46	8.99	4	3.26	0.2
1.74	12.31	9.28	3.94	3.36	0.2
1.73	12.04	9.25	4.48	3.5	0.2
1.73	12.44	9.14	4.31	3.57	0.2
1.73	12.04	9.32	4.18	3.51	0.2
1.74	12.19	8.92	4.76	3.47	0.2
1.73	12.87	10.55	3.36	3.85	0.2
1.73	12.04	9.05	4.05	3.29	0.2
1.73	12.04	9.09	4.05	3.28	0.2
1.74	12.01	9.19	4.44	3.35	0.2
1.74	12.13	8.95	4.09	3.23	0.2
1.74	12.26	9.06	3.97	3.34	0.2
1.74	12.27	9.4	4.38	3.49	0.2
1.74	12.03	9.29	4.24	3.41	0.2
1.73	12.1	9.61	4.69	3.57	0.2
1.74	12.24	9.31	4.11	3.45	0.2
1.74	12.22	9.38	4.61	3.63	0.2
1.73	12.11	9.38	4.17	3.42	0.2
1.73	12.14	8.99	4.01	3.37	0.2
1.73	12.18	9.24	4.11	3.34	0.2
1.73	12.21	8.92	4.03	3.27	0.2
1.74	12.31	9.13	4.08	3.27	0.2
1.73	12.12	8.87	4.53	3.34	0.2
1.73	12.03	8.74	4.58	3.35	0.2
1.74	12.1	8.87	4.02	3.42	0.2
1.73	12.16	8.81	3.68	3.37	0.2
1.73	12.05	9.69	4.64	3.66	0.2
1.73	12.68	8.91	4.37	3.37	0.2
1.74	12.09	9.06	4.15	3.44	0.2
1.74	12.27	8.83	4.09	3.33	0.2
1.74	12.19	9.15	4.49	3.54	0.2
1.74	12.23	9.14	4.91	3.57	0.2
1.73	12.09	8.98	4.21	3.42	0.2
1.73	12.07	8.94	3.91	3.36	0.2
1.73	12.71	9.14	4.04	3.45	0.2
1.74	12.31	9.11	3.91	3.39	0.2
1.73	12.16	9.26	4.23	3.46	0.2
1.73	12.09	9.04	4.32	3.34	0.2
1.74	12.12	9.19	4.35	3.51	0.2
1.74	12.18	9.13	3.95	3.41	0.2
1.73	12.36	9.37	4.1	3.49	0.2
1.73	12.04	9.17	3.4	3.39	0.2
1.73	12.39	8.92	4.83	3.49	0.2
1.74	13.04	9.58	4.38	3.55	0.2
1.74	12.21	9	3.89	3.35	0.2
1.74	12.1	9.23	4.24	3.46	0.2
1.74	12.13	9.14	4.17	3.4	0.2
1.73	12.36	9.45	4.17	3.46	0.2
1.74	12.4	9.01	4.27	3.42	0.2
1.74	12.15	9.23	4.19	3.47	0.2
1.73	12.29	9.3	4.34	3.5	0.2
1.73	12.18	9.36	4.45	3.54	0.2
1.74	12.45	8.92	4.08	3.39	0.2
1.74	12.28	9.25	4.21	3.51	0.2
1.74	12.06	9.1	4.82	3.79	0.2
1.73	12.51	9.31	3.58	3.61	0.2
1.74	12.39	9.19	3.94	3.4	0.2
1.74	13.25	9.63	4.27	3.6	0.2
1.74	12.09	8.89	4.16	3.44	0.2
1.74	12.39	9.31	4.07	3.58	0.2
1.74	12.29	9.34	4.31	3.64	0.2
1.73	12.25	9.36	4.14	3.54	0.2
1.73	12.09	9.28	4.73	3.62	0.2
1.74	12.3	9.54	4.42	3.65	0.2
1.74	12.29	9.49	4.23	3.54	0.2
1.73	12.24	9.1	4.2	3.52	0.2
1.73	12.1	9.07	4.36	3.46	0.2
1.74	12.07	8.93	4.16	3.46	0.2
1.73	12.11	9.12	4.03	3.49	0.2
1.74	12.47	9.12	4.03	3.49	0.2
1.74	12.07	9.18	4.15	3.44	0.2
1.73	12.19	9.09	4.28	3.6	0.2
1.73	12.19	9.34	4.4	3.6	0.2
1.73	12.03	9.33	4.19	3.49	0.2
1.74	12.15	8.95	4.51	3.41	0.2
1.74	12	8.9	4.37	3.47	0.2
1.74	12.1	8.89	4.1	3.43	0.2
1.71	12.09	9.25	4.33	3.62	0.2
1.74	12.28	9.22	4.28	3.56	0.2
1.74	12.2	9.11	4.41	3.5	0.2
1.73	12.08	9.04	4.3	3.46	0.2
1.73	12.17	9.28	4.42	3.61	0.2
1.72	12.21	9.02	3.76	3.35	0.2
1.72	12.09	9.45	4.43	3.6	0.2
1.73	12.3	8.92	4.31	3.46	0.2
1.73	12.11	9.22	4.34	3.51	0.2
1.73	12.6	9.7	4.63	3.64	0.2
1.74	12.2	9.19	4.55	3.5	0.2
1.74	12.23	8.81	4.57	3.49	0.2
1.72	12.17	9.23	4.51	3.59	0.2
1.73	12.09	9.19	4.42	3.63	0.2
1.73	12.21	9.2	4.18	3.44	0.2
1.73	12.29	9.47	3.77	3.6	0.2
1.73	12.08	9.03	3.68	3.53	0.2
1.74	12.58	8.93	3.99	3.29	0.2
1.74	12.2	9.06	4.14	3.48	0.2
1.73	12.27	8.95	4.85	3.48	0.2
1.72	12.33	8.91	4.44	3.4	0.2
1.74	12.21	9.94	4.45	3.7	0.2
1.73	12.22	9.46	4.4	3.58	0.2
1.73	12.51	9.11	4.09	3.57	0.2
1.74	12.55	9.13	4.22	3.54	0.2
1.73	12.18	9.38	4.34	3.6	0.2
1.73	12.21	8.85	4.05	3.39	0.2
1.74	12.31	9.4	3.57	3.48	0.2
1.73	12.22	9.32	4.06	3.61	0.2
1.73	12.29	8.89	4.34	3.53	0.2
1.73	12.1	9.45	4.29	3.56	0.2
1.74	12.25	9.3	4.54	3.58	0.2
1.72	12.36	9.39	3.97	3.57	0.2
1.73	12.06	9.26	4.55	3.56	0.2
1.73	12.59	9.22	4.28	3.53	0.2
1.74	12.05	9.23	4.18	3.62	0.2
1.73	12.31	9.32	4.33	3.61	0.2
1.73	12.85	9.51	3.62	3.51	0.2
1.74	12.79	9.47	4.22	3.48	0.2
1.73	12.33	9.05	3.95	3.46	0.2
1.73	12.33	9.05	3.95	3.46	0.2
1.73	12.57	9.1	4.38	3.51	0.2
1.72	12.9	9.28	4.34	3.53	0.2
1.74	12.37	9.06	4.05	3.53	0.2
1.74	12.23	9.22	4.35	3.55	0.2
1.72	12.17	9.15	4.29	3.46	0.2
1.72	12.11	9.31	3.89	3.53	0.2
1.73	12.43	9.14	4.2	3.48	0.2
1.74	12.12	8.89	3.9	3.4	0.2
1.73	12.11	9.11	4	3.44	0.2
1.73	12.16	9.17	4.35	3.5	0.2
1.73	12.07	8.87	3.97	3.42	0.2
1.74	12.17	8.97	3.68	3.43	0.2
1.73	12.34	9.5	4.57	3.62	0.2
1.72	12.26	9.24	4.19	3.44	0.2
1.72	12.15	9.13	4.4	3.55	0.2
1.71	12.22	9.52	4.51	3.61	0.2
1.71	12.13	9.01	4.03	3.47	0.2
1.73	12.16	9.43	4.19	3.5	0.2
1.72	12.07	9.42	4.29	3.58	0.2
1.73	12.06	9.2	4.19	3.48	0.2
1.72	12.47	9.22	4.05	3.55	0.2
1.73	12.06	9.4	4.25	3.44	0.2
1.72	12.23	9.11	4.06	3.51	0.2
1.72	12.17	9.37	4.28	3.42	0.2
1.73	12.1	9.43	4.43	3.6	0.2
1.73	12.04	8.88	4.37	3.54	0.2
1.72	12.35	9.35	3.46	3.44	0.2
1.73	12.37	9.54	4.39	3.63	0.2
1.73	12.05	8.9	4.34	3.43	0.2
1.73	12.03	9.45	4.1	3.59	0.2
1.73	12.17	9.29	4.26	3.52	0.2
1.73	12.14	9.15	4.14	3.57	0.2
1.73	12.15	9.01	3.58	3.46	0.2
1.72	12.29	9.58	4.52	3.55	0.2
1.73	12.23	9.38	4.22	3.56	0.2
1.73	13.59	9.68	4.35	3.62	0.2
1.72	12.06	9.47	4.08	3.56	0.2
1.72	12.07	9.58	4.21	3.57	0.2
1.72	12.47	9.34	4.35	3.55	0.2
1.74	12.06	9.35	3.98	3.5	0.2
1.72	12.57	9.25	4.07	3.49	0.2
1.72	12.39	9.47	4.14	3.55	0.2
1.72	12.07	9.6	4.27	3.75	0.2
1.73	12.08	9.43	4.62	3.56	0.2
1.72	12.3	9.12	3.47	3.42	0.2
1.72	12.07	9.46	4.33	3.51	0.2
1.72	12.15	9.87	3.42	3.56	0.2
1.73	12.09	9.26	4.03	3.48	0.2
1.72	12.24	9.29	4.07	3.51	0.2
1.72	12.07	9.33	4.35	3.56	0.2
1.73	12.07	9.62	4.48	3.6	0.2
1.72	12.09	9.89	4.38	3.57	0.2
1.73	12.18	9.61	4.44	3.58	0.2
1.72	12.3	9.53	4.16	3.6	0.2
1.73	12.16	9.16	3.99	3.44	0.2
1.73	12.13	9.36	3.73	3.52	0.2
1.72	12.04	9.12	4.64	3.57	0.2
1.74	12.25	9.42	4.08	3.6	0.2
1.72	12.11	9.46	3.69	3.52	0.2
1.71	12.18	9.46	4.4	3.56	0.2
1.73	12.15	9.52	4.3	3.49	0.2
1.73	12.22	9.07	4.4	3.56	0.2
1.72	12.04	9.66	3.97	3.56	0.2
1.73	12.05	9.07	3.89	3.36	0.2
1.72	12	9.58	4.74	3.48	0.2
1.74	12.27	9.52	4.1	3.56	0.2
1.74	12.16	9.44	4.91	3.52	0.2
1.73	12.12	9.05	3.91	3.48	0.2
1.71	12.29	9.16	3.87	3.5	0.2
1.72	12.98	9.17	4.21	3.45	0.2
1.71	12.25	9.23	3.9	3.44	0.2
1.71	12.18	9.12	3.84	3.45	0.2
1.72	12.13	9.13	4.02	3.46	0.2
1.73	12.03	9.37	3.9	3.52	0.2
1.71	12.29	10.01	4.27	3.48	0.2
1.72	12.52	9.75	4.1	3.38	0.2
1.73	12.24	10.13	4.59	3.65	0.2
1.73	12.03	9.52	4.25	3.47	0.2
1.72	12.41	9.47	4.2	3.31	0.2
1.72	12.04	9.41	4.4	3.44	0.2
1.72	12.04	8.8	3.89	3.26	0.2
1.71	12.04	9.09	4.28	3.42	0.2
1.73	12.03	9.22	3.56	3.47	0.2
1.72	12.03	9.1	3.7	3.39	0.2
1.72	12.27	9.27	4.11	3.51	0.2
1.73	12.13	9.47	4.02	3.53	0.2
1.71	12.13	9.36	3.78	3.49	0.2
1.71	12.14	9.26	4.06	3.45	0.2
1.72	12.21	9.73	4.1	3.63	0.2
1.73	12.37	9.46	4.15	3.54	0.2
1.73	12.04	9.43	4.32	3.59	0.2
1.72	12.32	10.08	4.53	3.56	0.2
1.72	12.12	9.3	4.42	3.5	0.2
1.7	12.09	9.21	3.71	3.46	0.2
1.7	12.22	9.33	4.05	3.48	0.2
1.7	12.31	9.38	3.94	3.48	0.2
1.72	12.27	9.1	4.35	3.46	0.2
1.72	12.19	9.37	4.12	3.5	0.2
1.71	12.26	9.36	5.29	3.54	0.2
1.71	12.05	9.09	4.37	3.42	0.2
1.71	12.26	9.64	4.27	3.51	0.2
1.7	12.26	9.15	3.81	3.4	0.2
1.72	12.06	9.36	3.98	3.47	0.2
1.71	12.15	8.98	3.99	3.35	0.2
1.71	12.76	9.54	3.94	3.63	0.2
1.72	12.09	9.44	4.42	3.49	0.2
1.72	12.14	9.35	3.59	3.5	0.2
1.72	12.35	9.4	4.33	3.57	0.2
1.73	13.05	9.87	4.23	3.73	0.2
1.73	12.73	9.59	3.68	3.56	0.2
1.73	12.71	9.91	4.3	3.6	0.2
1.74	12.62	9.67	4.32	3.6	0.2
1.74	12.63	9.25	4.07	3.43	0.2
1.73	12.59	8.68	4.21	3.32	0.2
1.73	12.36	9.22	3.94	3.41	0.2
1.72	12.51	9.28	4	3.41	0.2
1.74	13.21	9.71	4.18	3.63	0.2
1.72	12.24	9.08	4.04	3.45	0.2
1.72	12.23	9.26	4.22	3.48	0.2
1.72	12.23	9.26	4.22	3.48	0.2
1.74	12.82	9.43	4.05	3.48	0.2
1.73	12.89	9.29	3.93	3.42	0.2
1.74	12.1	8.96	3.67	3.44	0.2
1.73	12.1	8.96	3.67	3.44	0.2
1.73	12.2	9.43	4.1	3.51	0.2
1.72	13.4	9.67	4.15	3.69	0.2
1.72	13.4	9.67	4.15	3.69	0.2
1.71	12.25	9	4.01	3.34	0.2
1.71	12.23	9.42	4.27	3.52	0.2
1.73	12.18	9.45	3.98	3.55	0.2
1.73	12.31	9.51	3.79	3.56	0.2
1.72	13.62	9.3	4.2	3.49	0.2
1.72	12.86	9.36	3.68	3.53	0.2
1.72	12.3	9.09	4.11	3.35	0.2
1.71	12.14	9.28	4.75	3.45	0.2
1.72	12.06	9.3	4.35	3.48	0.2
1.74	12.11	9.21	4.04	3.53	0.2
