# Supplementary material for: An ensemble of AHP-EW and AE-RNN for food safety risk early warning
Source: PLoS One. 2023 Apr 26;18(4):e0284144. doi: 10.1371/journal.pone.0284144 (PMC10132656; doi:10.1371/journal.pone.0284144)
Supplement: S2 File — 30 sets of data for testing and risk analysis were from October 2021, with a data dimension of 6. (CSV) [file pone.0284144.s002.csv]

ÈéÌÇ	Ëá¶È	·ÇÖ¬Èé¹ÌÌå	Ö¬·¾	µ°°×ÖÊ	»ÆÇúÃ¹ËØ
1.72	12.2	8.79	4.16	3.42	0.2
1.73	12.2	8.82	4.1	3.42	0.2
1.73	12.2	8.8	4.1	3.43	0.2
1.73	12.5	7.7	3.63	3.7	0.2
1.74	12	8.79	4.16	3.42	0.2
1.74	12	9.07	3.88	3.36	0.2
1.73	12.3	8.81	4.15	3.45	0.2
1.74	12	8.79	4.16	3.36	0.2
1.74	12	8.79	4.16	3.42	0.2
1.74	12	8.79	4.16	3.42	0.2
1.71	12.29	10.01	4.27	3.48	0.2
1.72	12.09	9.89	4.38	3.57	0.2
1.73	12.71	9.91	4.3	3.6	0.2
1.73	12.05	9.69	4.64	3.66	0.2
1.73	12.6	9.7	4.63	3.64	0.2
1.73	13.05	9.87	4.23	3.73	0.2
1.69	12.83	9.59	4.99	3.4	0.2
1.71	12.26	9.36	5.29	3.54	0.2
1.75	12.19	9.57	4.96	3.39	0.2
1.78	12.03	9.4	5.14	3.54	0.2
1.73	12.29	9.95	4.1	3.47	0.2
1.73	12.1	9.61	4.69	3.57	0.2
1.73	12.26	9.55	4.85	3.47	0.2
1.72	12	9.58	4.74	3.48	0.2
1.74	3.79	9.37	4.59	3.26	0.2
1.66	12.03	9.29	5.26	3.5	0.2
1.74	12.22	9.5	4.77	3.6	0.2
1.74	12.16	9.44	4.91	3.52	0.2
1.74	3.88	9.79	3.84	3.56	0.2
1.73	12.07	9.62	4.48	3.6	0.2
