# Supplementary material for: An ensemble of AHP-EW and AE-RNN for food safety risk early warning
Source: PLoS One. 2023 Apr 26;18(4):e0284144. doi: 10.1371/journal.pone.0284144 (PMC10132656; doi:10.1371/journal.pone.0284144)
Supplement: S3 File — 427 sets of data, with a data dimension of 26. (CSV) [file pone.0284144.s003.csv]

38	39	13	8.307	2.9	0.022	0.008	0.027	0.235	0.041	600	900	500	600	400	8.959	7.795	6.689	6.037	5.306	9.593	6.943	6.875	5.613	4.625	2.189
38	38.5	13	8.344	2.7	0.024	0.002	0.018	0.252	0.06	700	600	900	1000	700	8.9	7.987	6.762	6.388	5.144	9.154	8.718	7.283	6.205	5.367	1.326
38	38.5	13	8.703	2.6	0.053	0.004	0.045	0.892	0.072	600	1100	1200	800	1100	9.191	7.87	7.277	5.789	5.052	9.104	7.968	7.239	5.272	4.47	0.326
38	39	12	8.14	2.7	0.049	0.005	0.029	0.979	0.052	1700	900	800	1200	1000	9.469	8.001	6.885	5.986	4.996	9.442	8.889	6.798	6.417	5.267	1.111
37	37.4	13	9.765	2.6	0.023	0.007	0.011	0.694	0.066	500	1600	700	800	900	9.191	7.982	6.916	6.284	5.062	9.387	7.59	6.863	5.546	5.602	1.423
38	38.5	13	8.857	2.8	0.021	0.001	0.032	0.822	0.042	1000	700	700	500	600	9.318	8.087	7.073	5.823	5.013	9.299	7.987	7.237	5.622	5.397	1.765
38	38.5	13	6.37	3	0.004	0.003	0.006	0.791	0.062	1000	600	600	500	800	8.953	8.046	6.859	6.016	4.842	9.546	7.583	7.024	6.041	5.299	1.108
38	37.9	13	10.085	3.2	0.054	0.004	0.048	0.252	0.08	400	900	800	600	500	8.865	7.684	7.161	5.974	5.102	9.281	8.501	6.824	5.695	5.332	2.323
38	38.5	14	7.695	2.2	0.069	0.003	0.051	0.089	0.087	450	800	590	620	600	8.988	7.793	7.129	6.141	4.969	9.007	7.481	6.559	6.236	4.761	0.779
38	39.6	14	7.977	2.1	0.039	0.011	0.044	1.093	0.002	900	1000	1000	800	1200	8.979	7.64	6.987	5.719	5.159	8.241	7.389	7.158	6.12	4.787	2.163
38	38	12	8.191	3	0.028	0.008	0.038	0.309	0.015	300	700	1200	1500	900	8.849	8.125	6.843	6.366	5.114	8.98	8.971	5.861	6.778	4.824	1.393
38	38.5	12	7.889	2.9	0.046	0.007	0.047	0.433	0.068	300	600	900	700	500	8.707	8.268	6.889	6.274	4.825	8.984	7.516	6.653	5.87	5.245	0.457
37	37.4	13	9.135	2.3	0.014	0.004	0.024	0.141	0.011	700	800	1000	1200	1000	9.435	8.302	6.773	6.207	5.101	8.115	8.383	7.999	6.276	5.022	1.427
38	38.5	12	8.708	2.4	0.024	0.006	0.054	0.348	0.041	600	700	500	500	800	9.068	8.091	7.096	5.952	5.107	8.962	7.89	6.781	5.797	5.661	0.794
38	38	11	8.195	2.8	0.014	0.012	0.023	1.419	0.009	900	1000	1000	1000	950	9.051	8.032	7.167	6.201	5.043	8.081	8.277	6.526	6.328	4.776	1.483
38	37.4	10	7.471	3.3	0.011	0.008	0.005	0.616	0.045	900	600	1100	1200	800	8.782	7.79	6.901	6.017	5.043	9.44	7.763	7.451	5.05	4.358	1.661
38	38.5	12	6.729	3.1	0.006	0.004	0.002	0.747	0.058	1200	1200	1000	1100	1000	9.255	8.201	6.956	6.155	4.975	8.735	7.759	6.577	5.794	4.868	1.238
39	39.6	11	8.609	2.7	0.063	0.009	0.029	0.114	0.012	1100	1400	1900	1500	2300	8.826	8.002	6.803	5.803	5.124	8.988	7.307	6.802	6.466	5.034	1.935
38	38.5	13	7.437	3	0.023	0.002	0.029	0.381	0.025	800	900	2000	1500	1800	8.85	7.871	7.241	6.3	4.881	9.184	7.737	7.044	6.02	4.904	1.209
38	38.5	12	8.192	3	0.027	0.004	0.037	0.403	0.063	1100	1400	1900	2500	1500	9.053	7.797	7.248	6.302	4.455	8.897	6.825	7.692	6.621	5.081	1.485
37	38.5	13	9.378	3	0.037	0.004	0.05	0.324	0.01	800	900	2000	1600	1800	8.95	7.732	7.097	6.065	4.972	7.974	8.032	7.555	6.604	4.562	0.07
37	36.8	11	7.276	3	0.045	0.008	0.02	0.788	0.063	2900	2300	1900	2000	1900	9.209	7.94	6.951	5.905	4.979	8.996	8.66	6.475	5.996	4.719	0.958
38	38.5	12	8.606	2.8	0.028	0.003	0.028	0.423	0.004	2400	1400	2000	1900	2500	8.869	7.679	6.965	5.761	4.91	8.496	7.715	7.133	5.905	5.094	1.75
37	37.4	12	7.829	2.9	0.02	0.011	0.076	0.19	0.025	1700	1300	3000	2500	1800	8.9	7.81	7.214	5.874	5.253	8.514	8.324	7.264	5.388	5.584	2.262
37	37.4	12	7.496	2.6	0.055	0.008	0.047	0.338	0.007	1400	1200	1400	1500	1500	9.073	8.456	6.984	5.716	4.96	9.355	7.646	5.365	5.454	4.91	0.94
38	38.5	12	8.731	2.5	0.068	0.007	0.044	0.26	0.089	1500	1400	1600	2000	1800	8.886	7.963	6.925	6.013	5.292	8.483	8.683	7.439	6.223	4.807	0.863
37	37.4	12	9.515	2.8	0.017	0.011	0.046	0.126	0.037	3000	1700	1900	2000	2200	8.971	8.215	6.799	5.759	4.798	8.604	8.002	6.267	4.99	4.358	2.072
37	37.4	11	10.002	2.7	0.004	0.01	0.08	0.587	0.041	500	500	1000	980	600	9.056	8.575	6.622	6.038	5.048	8.409	7.704	7.013	5.331	5.008	1.862
37	37.4	12	6.977	2.4	0.011	0.005	0.069	0.745	0.067	1000	500	400	450	380	8.958	7.976	7.032	6.084	5.382	8.801	8.494	6.612	5.514	4.685	0.89
37	36.3	13	7.175	2.6	0.033	0.008	0.021	1.096	0.045	1500	1200	600	300	1000	8.784	7.845	6.994	6.232	4.812	8.501	8.841	7.631	6.442	3.94	2.118
37	36.3	12	7.465	2.6	0.004	0.004	0.047	0.017	0.031	1400	1300	1800	1000	500	8.908	7.97	6.987	6.102	5.165	9.139	8.229	7.625	5.81	4.459	0.779
38	36.3	13	9.331	2.5	0.005	0.005	0.048	0.762	0.075	1100	1000	1100	500	5000	8.672	7.715	7.131	5.537	5.272	8.687	8.809	7.942	5.968	5.051	1.24
37	36.3	13	6.752	3.1	0.053	0.006	0.02	1.697	0.045	600	1000	700	600	3000	9.128	7.844	6.906	5.766	5.184	9.319	8.015	7.064	4.853	5.26	1.652
38	36.3	13	8.159	2.5	0.011	0.003	0.023	0.633	0.021	700	1000	700	2000	800	8.709	7.929	6.816	5.962	4.951	9.059	7.383	6.602	6.504	4.838	2.037
38	36.3	12	8.329	2.2	0.028	0.004	0.033	0.09	0.042	700	1100	1800	500	5000	8.98	7.923	6.913	5.75	4.844	9.275	7.616	6.344	5.92	5.032	1.511
38	36.3	12	8.791	2.2	0.043	0.012	0.005	1.42	0.023	700	1100	1800	500	5000	9.264	7.962	6.855	6.138	4.783	9.047	8.249	6.402	6.115	4.422	1.315
38	36.3	14	9.875	2.6	0.01	0.008	0.018	1.158	0.027	1300	1000	1700	300	5000	9.143	8.003	6.707	5.898	4.959	9.37	7.839	6.281	5.481	5.959	1.273
37	36.3	12	8.074	2.6	0.022	0.003	0.051	1.723	0.061	1200	1000	1400	600	3000	9.165	7.993	7.207	5.656	4.692	8.16	7.51	7.591	5.661	4.352	1.665
37	38.5	13	6.177	2.4	0.035	0.003	0.038	0.227	0.052	2000	1000	700	500	6000	9.159	7.919	7.043	6.302	4.844	9.722	7.904	7.51	6.261	4.712	1.571
38	36.9	12	9.027	2.9	0.017	0.006	0.009	0.579	0.041	500	1000	700	300	5000	8.74	7.86	7.092	5.761	4.86	9.415	7.405	7.191	7.007	4.302	2.327
38	37.4	12	8.829	2.8	0.056	0.008	0.03	0.483	0.055	1300	1000	1100	300	900	8.65	8.043	6.68	6.149	5.03	8.68	8.157	7.046	5.957	5.318	1.862
37	38.5	13	6.578	2.8	0.057	0.008	0.05	1.67	0.021	700	1000	1300	900	1300	8.908	7.805	6.909	5.951	4.728	9.066	8.509	6.853	4.709	4.706	1.492
38	38.5	13	8.1	2.9	0.024	0.002	0.01	1.345	0.009	1400	1500	1400	1700	1600	8.764	8.204	7.274	5.965	5.109	8.985	7.745	6.828	5.051	5.041	1.415
36	35.2	12	8.455	2.7	0.042	0.008	0.035	0.857	0.017	1500	900	600	590	1300	8.736	8.331	7.242	5.762	5.075	9.333	7.677	7.423	6.002	4.713	2.217
37	36.3	12	9.74	2.9	0.044	0.003	0.037	0.13	0.032	2200	2000	1900	1500	2300	9.073	7.991	6.889	6.209	5.321	9.654	7.354	7.641	5.715	5.86	1.61
36	34.1	12	8.712	3	0.033	0.011	0.027	0.905	0.128	2800	3700	2400	3000	3100	9.165	7.81	7.084	6.058	4.822	9.435	8.302	7.141	6.079	5.513	1.394
37	35.2	11	8.196	2.9	0.018	0.005	0.021	1.008	0.015	1500	1400	1000	1300	800	8.931	7.896	7.105	5.995	4.769	8.382	8.424	6.546	5.42	4.807	2.14
37	35.2	12	6.766	3.1	0.011	0.01	0.049	0.797	0.016	300	800	1300	600	580	9.013	7.857	6.822	6.16	5.027	8.946	7.833	7.247	6.603	4.65	0.563
37	35.2	12	7.602	3.2	0.054	0.012	0.03	0.724	0.035	1700	2300	2000	3500	1800	8.952	7.668	6.773	6.098	5.147	9.215	7.768	6.984	6.287	4.895	1.502
37	36.3	12	8.974	2.9	0.013	0.012	0.054	0.641	0.016	3600	4800	5000	2900	3000	8.977	8.115	7.076	5.714	4.982	9.856	7.473	7.202	6.161	5.564	1.469
36	34.1	12	7.716	2.9	0.028	0.007	0.046	0.847	0.022	1100	300	400	600	920	8.738	7.884	7.036	5.85	5.131	8.311	7.018	7.725	5.682	5.374	1.947
37	34.1	12	7.935	3	0.02	0.005	0.029	0.208	0.06	3400	4800	5800	6000	420	8.91	8.174	6.942	6.031	5.034	9.576	8.125	7.767	4.051	5.159	1.788
37	34.1	12	9.118	2.9	0.03	0.007	0.023	0.228	0.083	600	800	300	450	480	8.756	7.776	6.936	6.135	5.054	9.335	8.309	7.155	6.265	4.595	1.585
37	34.1	13	8.9	2.8	0.004	0.013	0.01	0.14	0.053	1400	3000	1500	600	1000	9.024	7.927	6.846	6.369	5.239	8.568	8.872	6.92	5.719	4.714	2.259
37	33	12	7.986	2.9	0.028	0.006	0.033	0.779	0.019	1000	1200	1500	830	1000	9.138	7.7	6.995	6.092	5.342	9.192	8.414	7.209	6.375	5.691	1.612
36	33	14	6.347	2.6	0.018	0.009	0.011	0.241	0.058	300	800	1000	1800	2300	9.096	8.183	7.198	5.981	5.13	8.963	8.277	7.88	5.876	5.557	2.268
36	35.2	12	8.342	2.7	0.006	0.014	0.021	1.053	0.1	1500	900	600	590	1300	8.986	8.013	7.215	5.75	5.036	8.132	8.028	7.308	5.108	5.608	0.888
37	33	12	8.722	2.9	0.016	0.01	0.003	0.788	0.013	900	1200	1500	2000	3000	9.333	8.069	6.938	6.046	4.842	9.61	8.276	6.194	6.156	4.638	1.298
37	33	12	10.041	3	0.027	0.006	0.022	0.337	0.053	800	1600	2000	1500	3000	8.955	7.961	7.061	6.044	4.897	9.116	8.955	6.263	4.956	4.832	1.094
37	34.1	12	8.883	3	0.051	0.003	0.005	0.532	0.046	1700	500	2000	1500	3400	9.077	8.077	7.031	6.256	5.317	9.724	8.013	6.728	5.395	5.687	1.101
36	33	12	6.286	2.8	0.037	0.001	0.021	0.487	0.041	1000	1700	1800	2000	4500	9.024	7.854	6.923	6.342	5.34	7.801	9.255	6.882	6.397	4.493	0.138
37	33.6	12	8.533	3.2	0.032	0.011	0.007	0.728	0.098	2000	1500	700	2000	1800	8.917	7.981	6.72	6.058	4.775	9.672	7.443	7.111	5.353	5.627	1.151
37	34.1	13	7.964	2.9	0.033	0.006	0.016	0.595	0.091	700	1500	700	2000	300	8.84	8.01	6.974	6.045	5.084	8.454	6.99	7.558	5.829	4.666	1.575
37	34.1	12	7.821	2.8	0.024	0.005	0.038	0.889	0.065	2000	1600	1400	2000	1800	9.12	7.95	6.854	6.088	4.781	9.819	8.733	6.829	6.256	4.686	1.456
36	33	12	8.238	2.8	0.062	0.009	0.025	0.838	0.069	500	500	700	2000	1800	8.743	7.687	6.91	6.134	4.936	9.344	9.103	7.663	5.087	4.493	1.415
36	33	13	8.921	2.4	0.039	0.013	0.054	0.086	0.097	2000	500	700	2000	800	8.878	7.861	7.229	6.037	5.351	8.87	8.308	7.433	6.31	4.716	1.901
37	34.1	12	7.407	2.7	0.025	0.005	0.05	0.252	0.024	1700	1700	1600	2000	2500	9.09	8.07	7.039	6.342	5.149	8.15	8.097	7.784	5.543	4.888	1.254
37	34.1	12	9.073	2.7	0.041	0.002	0.038	0.094	0.046	2000	2100	2000	2500	3000	8.823	8.16	7.037	5.942	5.128	7.817	8.218	6.786	6.86	5.958	0.815
36	33.6	12	6.33	2.8	0.023	0.01	0.066	0.691	0.08	1200	2700	1200	2500	1500	8.862	7.875	7.235	5.881	5.163	9.384	8.728	6.151	5.965	5.594	1.021
37	34.1	12	8.988	3	0.012	0.011	0.033	0.136	0.074	1500	15000	1700	2000	1900	8.61	7.704	7.302	5.929	5.116	9.712	7.493	6.608	5.737	4.676	2.097
37	34.1	13	8.377	2.7	0.027	0.008	0.057	0.897	0.056	1200	1100	700	1000	2000	9.036	8.199	6.776	5.711	5.142	8.297	8.186	6.537	5.53	4.83	2.487
38	35.2	13	9.228	2.6	0.025	0.015	0.024	1.029	0.064	1000	1300	1000	1500	2000	9.061	7.817	7.021	6.111	4.898	8.984	7.905	6.995	6.437	4.938	1.832
37	36	11	8.008	2.8	0.034	0.011	0.013	0.621	0.097	1000	1300	1000	1500	2000	8.963	7.929	6.912	6.144	5.049	8.886	8.301	7.036	5.218	5.808	1.669
37	37	11	6.444	2.7	0.034	0.003	0.029	0.565	0.063	700	900	1600	2000	1500	9.272	8.203	7.166	6.069	5.145	9.1	7.785	6.809	5.985	4.992	0.156
38	34.1	12	8.659	2.6	0.057	0.003	0.025	0.111	0.069	1800	1600	1500	300	1000	9.032	8.158	7.224	6.219	4.934	9.341	7.944	7.124	6.961	5.479	1.334
38	35.2	12	8.092	2.6	0.039	0.001	0.055	0.753	0.117	800	1000	1400	300	3000	8.708	8.282	6.745	6.162	4.765	9.122	8.54	7.758	6.917	5.008	1.049
38	35.2	13	8.482	2.5	0.002	0.003	0.023	0.496	0.027	500	400	600	5000	300	8.815	7.883	6.747	5.981	4.67	9.373	8.317	6.756	5.832	4.165	0.732
38	35.2	13	6.922	2.8	0.028	0.006	0.049	0.735	0.067	300	300	700	1000	3000	8.486	7.977	7.19	5.913	4.953	9.58	8.144	7.216	6.021	4.291	1.909
37	34.1	13	10.041	2.9	0.056	0.003	0.071	0.561	0.108	300	400	800	1500	3000	8.922	7.738	6.95	5.928	4.91	7.994	8.49	7.182	5.926	4.901	2.18
38	35.2	13	7.821	2.8	0.013	0.005	0.047	0.587	0.106	900	300	800	1000	3000	8.947	8.052	7.102	5.883	5.139	8.728	7.963	7.577	6.172	4.893	0.723
37	34.6	13	7.355	3	0.031	0.007	0.041	0.107	0.003	5000	3200	700	1000	3000	9.175	7.828	7.093	6.257	4.914	8.562	7.61	7.355	5.491	4.232	2.309
37	34.1	13	7.389	2.9	0.03	0.004	0.01	0.003	0.072	3200	3900	2000	1000	3000	8.994	8.136	6.901	5.828	4.947	8.585	8.343	6.491	6.388	5.76	1.485
37	34.1	13	8.027	3.1	0.033	0.003	0.034	0.472	0.076	500	2000	1200	1000	3000	9.097	8.046	6.579	5.489	5.211	8.781	8.684	7.408	5.747	4.519	1.661
38	35.2	15	7.809	2.8	0.003	0.005	0.051	1.217	0.075	2000	1900	2100	1500	2000	9.179	8.416	7.157	6.009	5.084	9.228	7.283	7.585	5.394	4.799	1.598
38	34.6	12	7.44	3.1	0.005	0.009	0.046	0.95	0.05	1500	3000	1000	5000	3000	8.783	8.323	6.69	6.02	5.037	8.202	7.497	7.673	6.37	5.171	1.123
38	35.2	13	7.932	2.5	0.025	0.007	0.029	0.181	0.058	2000	1900	300	500	600	8.955	8.032	7.035	5.926	4.662	9.233	8.633	6.838	5.111	4.982	1.119
38	35.2	13	7.291	3	0.06	0.004	0.017	0.609	0.083	400	900	300	500	300	8.782	8.161	6.976	5.769	4.643	8.739	9.009	6.963	6.417	4.514	0.792
38	35.2	12	6.711	2.5	0.035	0.006	0.027	0.121	0.042	2000	900	700	500	1000	8.801	8.222	6.892	5.799	4.921	8.739	7.562	8.101	6.142	4.997	2.052
38	35.2	13	7.848	2.9	0.06	0.01	0.048	0.385	0.068	700	900	1300	500	2000	8.721	8.515	6.886	5.737	5.155	9.664	8.727	7.976	6.593	4.889	1.008
38	35.2	15	8.789	2.5	0.039	0.006	0.046	1.478	0.065	300	900	800	1500	2000	9.221	8.021	6.851	6.217	4.878	8.622	7.637	6.272	5.88	5.232	1.43
37	35.8	12	8.003	2.6	0.033	0.008	0.006	0.847	0.077	280	360	410	330	390	8.791	8.335	7.092	6.096	4.898	9.232	7.368	7.6	5.266	4.939	1.146
37	35.2	12	6.803	2.6	0.014	0.012	0.055	0.718	0.09	900	500	600	400	700	9.047	7.644	7	6.334	4.698	9.654	8.47	6.565	6.149	4.598	0.602
37	36.3	12	8.247	3.1	0.04	0.006	0.011	1.416	0.071	700	2500	3100	1100	900	8.996	8.272	6.98	6.023	4.826	9.638	7.124	7.424	5.424	5.451	0.616
36	34.1	13	7.427	2.4	0.043	0.002	0.009	0.276	0.066	200	500	2100	960	800	8.838	8.203	6.984	5.824	4.912	9.938	7.715	6.272	5.476	4.153	1.084
37	35.8	12	9.583	2.9	0.057	0.002	0.028	0.663	0.061	1700	1500	1000	1200	1300	8.639	8.136	6.644	6.051	4.965	8.79	8.096	6.476	5.842	4.987	2.45
36	34.1	13	8.341	2.9	0.006	0.011	0.03	1.217	0.005	11000	1500	5700	1900	2300	8.931	7.826	7.021	5.802	5.05	8.605	7.979	6.644	6.804	5.679	1.444
37	34.7	13	8.546	2.9	0.005	0.006	0.044	1.166	0.083	2000	1000	3000	2600	1500	8.743	7.843	6.87	5.716	4.984	8.686	6.524	6.611	5.034	4.707	1.841
37	34.7	13	8.732	3.1	0.029	0.012	0.06	0.431	0.025	3700	1600	900	1100	2500	8.956	8.228	7.658	6.18	5.214	8.78	8.375	6.229	6.01	5.391	0.41
37	34.6	13	8.595	2.6	0.033	0.001	0.026	0.144	0.094	300	500	1100	2100	2700	8.832	7.938	6.806	5.826	5.059	8.881	8.837	6.581	5.125	5.127	1.562
37	35.2	15	7.801	2.9	0.023	0.002	0.024	0.34	0.096	300	600	1200	1500	2400	8.794	7.948	7.056	6.281	4.873	9.433	7.273	7.171	5.821	4.771	1.675
37	36.3	13	9.866	2.7	0.049	0.005	0.06	0.973	0.074	1100	1300	2200	2500	2900	9.278	7.995	7.055	6.06	5.242	9.422	8.562	7.208	6.238	4.853	0.761
37	35.2	12	8.28	2.6	0.023	0.003	0.036	0.696	0.044	800	700	1500	700	900	8.987	7.711	7.109	6.468	4.92	9.117	9.201	7.836	6.213	4.213	1.368
38	36.3	11	7.669	2.8	0.036	0.003	0.084	0.31	0.104	2300	1500	600	1900	500	9.06	8.161	7.277	6.232	4.783	9.077	7.793	7.448	5.553	4.845	1.393
38	35.2	12	7.946	2.8	0.035	0.009	0.008	0.397	0.022	600	300	500	900	1500	8.814	8.088	6.994	6.145	4.957	9.234	8.566	5.44	6.573	5.952	1.427
38	35.2	14	6.847	2.7	0.019	0.006	0.028	0.936	0.077	2300	7500	6000	5000	2300	9.308	7.875	7.26	6.042	5.054	9.393	8.267	7.275	5.496	5.157	1.782
38	35.2	12	7.52	2.7	0.036	0.005	0.029	0.352	0.051	1200	600	300	900	1400	9.161	8.458	6.934	6.023	4.98	8.983	8.301	7.293	6.1	5.227	0.747
38	35.2	13	6.57	2.9	0.035	0.011	0.011	0.23	0.066	1000	3100	6000	2500	3600	8.566	7.828	7.136	5.929	5.298	8.882	8.956	7.305	5.967	4.889	1.745
38	35.2	13	6.283	2.7	0.02	0.001	0.007	1.113	0.061	900	1500	500	2100	3200	9.336	8.311	6.745	6.513	4.955	8.253	7.73	7.31	5.536	4.685	0.541
36	31.9	13	8.138	2.4	0.019	0.011	0.026	0.887	0.054	2000	400	2200	3100	1900	9.255	8.039	6.681	6.166	5.135	8.684	7.128	6.258	6.042	4.945	0.699
38	36.3	13	8.35	2.3	0.022	0.005	0.058	1.168	0.115	500	400	600	300	900	9.111	8.195	6.949	6.134	5.163	8.743	7.35	7.258	5.987	5.64	1.143
37	35.2	13	7.888	2.4	0.048	0.006	0.037	0.384	0.034	1000	700	1200	1500	1700	9.01	8.026	7.119	5.778	4.994	8.843	7.536	6.867	5.828	5.394	2.425
38	35.2	12	9.269	2.4	0.021	0.005	0.048	0.081	0.055	1600	1000	1200	1900	900	9.064	8.121	6.889	6.167	5.007	9.175	8.087	6.951	6.322	4.796	2.243
38	34.7	13	8.933	2.8	0.03	0.008	0.041	0.078	0.032	500	300	600	400	1200	9.308	8.038	6.828	6.283	4.734	9.37	8.342	7.521	6.945	5.42	1.517
38	37.4	13	8.272	2.6	0.008	0.01	0.012	0.058	0.019	800	300	600	400	1000	8.796	7.895	7.183	5.913	4.993	8.534	8.363	6.795	5.953	5.562	0.673
37	36.3	14	7.317	2.8	0.005	0.006	0.06	0.672	0.014	800	400	400	600	800	8.978	7.715	7.201	5.767	5.408	9.452	7.255	7.022	6.807	4.811	0.864
37	36.3	14	7.664	2.5	0.036	0.004	0.04	0.953	0.011	800	500	1200	900	1500	9.224	7.801	7.306	5.899	4.846	9.437	7.819	7.357	6.425	5.399	2.3
37	35.2	13	9.378	3	0.043	0.012	0.003	0.575	0.011	300	800	300	600	900	9.12	7.711	7.088	5.833	4.893	9.574	8.134	6.549	5.054	5.251	2.256
38	36.3	15	5.962	2.9	0.036	0.004	0.05	0.815	0.005	500	1000	700	900	1500	9.039	8.248	6.671	6.16	4.91	8.446	8.239	6.992	5.882	4.951	0.612
37	37.4	13	8.17	2.7	0.055	0.013	0.043	0.311	0.036	600	1000	1000	1500	2100	8.682	7.907	7.077	6.165	4.866	8.201	7.683	6.808	5.617	5.18	1.705
36	35.2	13	7.031	2.6	0.045	0.009	0.012	1.217	0.004	500	600	1000	3000	900	8.988	7.914	6.844	6.029	5.293	8.833	8.117	7.489	5.478	4.604	1.549
37	34.1	12	6.598	3.1	0.038	0.007	0.023	0.83	0.107	800	300	600	300	1000	8.379	8.194	7.137	5.895	4.559	9.249	8.284	5.469	5.554	5.014	0.71
37	34.6	14	8.946	2.8	0.031	0.007	0.036	0.861	0.1	800	300	800	400	1800	9.2	7.928	7.106	6.271	4.94	8.458	7.891	6.718	6.513	5.438	0.934
37	36.3	13	7.858	2.7	0.046	0.01	0.036	0.937	0.077	10000	9300	12000	5000	3000	9.111	8.057	6.922	5.852	5.026	8.34	8.74	6.456	5.407	4.074	1.341
36	34	14	8.083	2.3	0.055	0.008	0.036	0.978	0.001	12000	13000	11000	8000	3700	9.096	7.779	7.436	5.81	5.257	9.799	7.291	6.592	5.573	5.468	1.368
37	35.2	13	7.941	2.9	0.043	0.007	0.039	0.359	0.045	12000	24000	30000	8000	3700	8.913	8.217	6.779	6.138	4.461	9.192	7.52	6.846	6.004	5.067	1.071
37	35.2	13	8.837	2.9	0.022	0.008	0.038	0.037	0.075	2400	2600	300	8000	3700	9.428	8.192	7.197	6.512	4.957	8.83	7.158	7.301	5.832	5.244	1.962
37	36.3	13	8.548	2.5	0.035	0.014	0.033	1.444	0.028	5000	2600	3000	2800	3300	9.2	7.966	6.975	5.881	4.893	8.85	8.33	7.121	6.238	5.006	1.084
36	35.2	13	8.034	2.2	0.017	0.007	0.042	0.613	0.088	12000	6400	8300	8000	3700	9.075	7.71	7.27	5.962	5.202	9.135	9.213	6.956	5.808	4.591	1.341
37	35.2	12	7.197	2.8	0.017	0.008	0.042	0.156	0.061	700	300	600	900	500	9.194	7.936	6.901	5.714	4.895	8.231	7.656	7.488	6.353	4.957	0.122
37	36.3	12	7.246	2.3	0.028	0.007	0.007	0.012	0.042	500	300	400	700	300	9.086	8.053	7.001	5.735	5.068	9.235	8.257	6.768	6.525	4.702	1.443
37	35.2	13	8.607	2.4	0.06	0.007	0.015	0.483	0.043	300	2500	700	1500	900	9.078	7.758	6.778	5.678	4.95	8.196	7.325	6.608	6.203	5.14	1.749
37	34.1	12	7.664	2.4	0.012	0.01	0.039	0.191	0.074	500	800	1000	1500	900	9.003	8.102	7.18	6.09	5.148	8.943	8.655	6.879	5.725	4.637	1.01
37	36.3	12	8.282	2.2	0.057	0.008	0.017	0.086	0.075	600	600	6000	5000	3500	8.876	7.755	7.298	5.809	5.158	8.807	8.473	6.852	5.642	4.351	1.313
37	35.2	13	8.162	2.8	0.057	0.008	0.029	1.465	0.093	5800	5200	1200	2600	1900	8.935	7.745	7.079	6.03	4.552	8.775	8.119	6.844	6.797	5.043	1.247
37	35.2	14	8.92	3	0.047	0.007	0.016	0.574	0.079	3100	6100	3000	2600	3000	8.741	7.875	6.997	6.129	4.542	8.346	7.876	6.98	5.728	6.224	0.835
37	35.2	13	8.55	2.9	0.038	0.013	0.051	0.255	0.044	2400	3000	4500	1900	2300	9.147	8.126	7.144	5.9	4.717	8.523	8.095	7.384	5.815	5.351	2.032
36	33	12	7.641	2.9	0.008	0.012	0.029	1.302	0.089	900	1200	1100	1600	2000	9.021	8.264	7.109	6.021	5.04	9.576	8.233	6.625	5.89	4.401	1.76
37	35.2	13	10.119	2.9	0.014	0.003	0.026	0.988	0.067	3800	3100	400	900	5600	8.672	7.891	7.129	5.935	4.81	9.325	8.222	6.732	6.553	5.045	1.375
37	36.2	13	8.118	2.8	0.002	0.012	0.038	0.874	0.041	700	1700	2200	1900	2000	9.029	7.745	7.292	5.804	5.162	9.261	8.517	6.582	6.219	5.373	0.641
37	36.3	13	8.949	2.8	0.034	0.008	0.049	0.36	0.039	3000	4400	6000	8000	7500	9.162	7.979	7.049	6.086	5.406	8.847	8.25	7.106	6.526	5.398	1.085
37	35.2	13	7.457	2.6	0.033	0.007	0.051	0.608	0.056	5800	1800	3600	2000	3000	9.286	8.096	6.903	6.305	5.07	9.428	7.494	6.789	5.729	4.475	0.833
37	35.2	13	8.643	2.8	0.028	0.007	0.015	0.181	0.077	6100	2700	4000	4600	5100	9.016	7.609	7.22	5.854	4.954	8.642	9.035	7.343	5.741	6.109	1.248
37	35.8	14	7.785	2.9	0.017	0.008	0.001	0.22	0.083	800	6100	600	1900	2500	8.646	8.05	7.087	6.211	5.138	9.077	8.151	6.628	5.527	5.104	1.386
37	35.2	13	6.79	2.6	0.013	0.01	0.035	0.288	0.089	1900	2000	3600	1900	2800	9.041	8.171	6.872	5.719	5.045	9.104	7.55	7.729	6.256	5.253	1.961
37	35.2	14	6.017	3.1	0.035	0.009	0.032	0.191	0.022	2100	4000	6300	1500	3200	9.17	7.75	6.666	5.842	4.886	9.099	7.88	7.228	6.168	4.802	1.541
36	33	14	7.749	2.4	0.024	0.004	0.01	0.641	0.083	400	400	500	500	300	9.127	8.285	6.986	6.004	5.408	9.494	7.256	7.601	6.475	5.997	1.175
38	36.3	14	9.117	2.9	0.023	0.005	0.046	0.92	0.066	640	1200	600	600	800	9.269	7.918	6.622	6.24	5.398	9.79	9.117	8.138	6.339	5.35	1.478
37	35.2	14	6.135	2.9	0.034	0.008	0.053	0.52	0.083	18000	2300	5400	10000	15000	9.51	8.128	6.63	5.912	5.01	9.314	7.854	7.147	6.3	5.205	1.105
37	35.2	12	8.612	2.8	0.059	0.001	0.019	0.979	0.049	1800	3000	1600	1400	1000	9.02	7.924	7.187	5.857	4.758	9.178	7.987	6.949	5.16	4.713	2.434
37	35.2	14	8.683	2.7	0.016	0.005	0.069	0.25	0.032	1800	13000	26000	24000	11000	9.328	7.582	6.954	6.038	5.125	8.675	7.726	5.943	4.913	5.698	0.654
37	36.3	13	9.281	2.5	0.033	0.004	0.012	0.492	0.06	900	400	300	900	1500	8.867	7.797	6.697	5.719	5.045	8.758	8.427	7.169	5.703	5.734	1.367
37	36	12.3	9.436	2.9	0.045	0.009	0.074	0.671	0.053	280	310	350	440	560	9.137	7.766	7.097	6.097	4.95	8.664	8.248	6.64	6.219	5.736	0.421
37	34.7	14	8.213	2.8	0.016	0.008	0.036	0.162	0.037	7300	2700	3600	5100	1900	9.139	8.152	6.977	6.139	4.734	8.57	9.056	7.773	6.173	5.235	1.314
37	35.2	14	8.131	2.8	0.017	0.011	0.016	1.356	0.059	600	1000	2000	1500	2100	8.733	8.086	6.745	6.1	4.682	8.844	7.96	7.569	5.797	4.781	2.144
37	35.2	14	7.667	2.8	0.01	0.005	0.019	0.652	0.025	300	600	300	800	2000	8.623	7.738	7.195	6.012	4.947	8.839	7.71	6.6	5.171	4.667	1.954
37	36.3	14	7.603	2.8	0.026	0.005	0.035	0.586	0.13	600	300	1000	3000	600	8.823	8.006	7.139	5.878	5.035	9.265	8.169	6.634	5.719	4.6	1.676
37	35.2	13	7.653	2.9	0.029	0.002	0.01	0.789	0.088	400	300	900	800	1000	8.817	8.094	7.254	6.011	5.011	8.548	7.486	6.982	5.404	5.35	0.208
37	36.3	12	7.279	2.9	0.001	0.01	0.019	0.257	0.061	300	300	900	1000	270	9.038	7.974	6.699	6.02	4.779	8.649	7.916	6.838	6.593	3.359	0.742
37	35.2	12	9.124	3	0.013	0.01	0.029	1.011	0.095	600	800	400	1000	500	9.211	7.939	7.015	6.144	5.369	8.465	8.472	6.865	5.886	5.345	0.71
37	36.3	14	8.34	3	0.05	0.008	0.021	0.755	0.065	300	300	300	900	3000	8.868	7.993	7.149	5.583	5.33	8.806	8.003	6.871	5.165	5.646	1.276
37	36.3	13	7.583	3.1	0.025	0.007	0.024	0.897	0.044	500	700	300	300	1000	8.81	7.961	6.797	6.177	5.288	8.383	8.298	6.403	5.412	4.184	0.866
37	37.4	13	9.234	2.7	0.043	0.017	0.042	0.725	0.065	1000	500	300	800	1500	8.844	7.951	7.193	6.219	4.956	9.03	8.145	6.519	5.661	4.794	1.55
37	35.2	14	9.225	3.1	0.054	0.013	0.042	0.787	0.006	300	300	1000	800	400	9.037	7.899	7.077	5.809	5.17	9.746	7.268	7.543	6.317	6.067	1.286
37	36.3	14	7.369	2.5	0.046	0.009	0.047	0.065	0.054	1400	700	700	300	1000	9.121	8.202	6.807	6.193	5.344	9.861	7.903	6.989	6.386	5.697	2.12
38	35.8	14	7.398	2.8	0.034	0.004	0.058	0.158	0.117	900	440	2000	570	1000	8.753	7.945	7.04	5.738	5.347	8.126	8.027	7.316	6.281	4.432	2.068
38	35.7	14	8.241	3	0.012	0.008	0.07	0.489	0.073	2200	4700	4100	3000	3600	8.888	7.976	6.921	6.021	5	8.47	8.004	6.842	6.137	4.63	1.546
38	36.3	13	9.925	2.5	0.049	0.006	0.024	0.874	0.081	4400	3000	1900	2100	3000	8.542	7.909	7.043	5.953	5.106	9.081	7.285	6.839	5.907	5.136	1.127
38	35.7	14	9.37	2.9	0.014	0.004	0.008	0.663	0.078	1500	500	410	360	800	9.254	8.11	6.819	5.746	5.143	8.703	8.386	7.428	5.614	5.707	1.292
38	36.2	15	8.782	2.9	0.012	0.005	0.015	0.265	0.078	300	300	200	500	100	9.19	7.936	6.82	6.041	4.993	8.373	7.89	6.742	6.352	4.459	0.713
38	35.7	13	8.708	2.8	0.042	0.002	0.013	1.274	0.014	400	1100	400	600	700	8.935	7.938	7.237	5.66	5.022	8.314	7.781	6.872	5.429	4.668	1.758
38	34.1	13	8.136	2.8	0.016	0.01	0.052	0.147	0.05	700	2000	400	900	1600	8.868	8.216	6.874	5.64	4.877	9.311	8.739	6.385	5.631	3.991	0.975
38	36.3	12	8.249	2.6	0.027	0.006	0.06	0.849	0.066	100	500	200	100	300	8.861	7.818	7.448	6.338	4.952	8.838	8.227	6.462	6.071	4.453	1.905
38	35.8	14	8.364	2.3	0.005	0.008	0.031	0.067	0.019	2700	1700	800	1000	1600	9.292	7.985	6.838	5.614	4.988	9.313	7.287	7.764	6.695	5.232	1.504
38	37.4	13	8.592	2.8	0.024	0.004	0.054	1.086	0.035	400	2100	400	900	1800	9.399	8.315	6.684	5.892	4.926	9.48	8.191	6.944	5.614	5.232	1.536
37	35.2	14	7.721	3.2	0.044	0.005	0.051	1.251	0.125	200	440	900	110	620	9.199	7.744	7.217	5.758	4.957	7.979	8.073	6.313	6.109	5.26	1.692
37	34.1	14	7.267	2.9	0.051	0.008	0.023	0.596	0.068	100	60	80	50	60	8.852	7.891	7.076	5.923	5.023	8.687	7.709	6.665	5.907	4.535	1.873
37	35.2	14	7.507	3	0.021	0.009	0.052	1.19	0.04	700	320	200	510	460	9.122	8.075	7.079	6.025	4.949	9.498	8.291	7.139	5.963	4.882	1.024
38	34.1	15	8.488	3	0.047	0.004	0.014	1.084	0.063	900	800	1200	800	900	9.314	7.921	7.067	6.387	4.867	8.493	8.514	7.662	6.039	5.251	1.689
37	35.2	13	7.222	2.7	0.023	0.004	0.036	0.407	0.075	600	300	280	300	550	8.98	8.216	7.072	5.985	5.347	8.955	7.569	6.71	6.541	4.981	2.106
37	35.2	12	7.522	2.9	0.041	0.011	0.03	0.65	0.026	200	1200	500	180	690	8.843	8.038	6.988	6.013	4.68	9.192	7.308	6.682	5.84	5.388	0.529
38	35.8	14	6.35	3	0.046	0.011	0.046	0.225	0.037	11000	22000	15000	18000	6000	8.85	7.945	7.185	5.902	5.376	8.655	7.444	6.693	5.865	5.284	1.532
40	36.3	13	6.972	2.9	0.026	0.01	0.057	0.352	0.051	1400	900	600	2000	1900	9.042	8.199	7.044	6.32	5.271	9.39	8.525	6.41	6.064	5.473	0.851
39	36.8	12	8.505	3	0.026	0.006	0.007	0.349	0.089	300	100	200	500	900	8.645	7.528	6.78	5.879	5.18	8.699	7.744	7.63	5.51	5.37	2.244
37	35.2	13	7.721	2.5	0.031	0.012	0.032	0.47	0.078	400	200	600	1000	800	8.941	8.322	6.829	5.787	5.118	9.579	8.639	6.602	5.556	4.34	1.802
38	36.3	14	8.533	2.9	0.057	0.006	0.044	0.877	0.07	500	500	500	1000	800	8.947	8.129	7.336	6.023	4.697	9.248	8.394	6.801	6.349	5.24	2.226
38	35.2	13	7.274	2.8	0.017	0.003	0.035	0.755	0.065	200	100	100	500	300	9.237	7.791	7.081	6.045	4.984	8.192	7.797	6.757	7.26	4.993	2.041
39	35.2	13	9.135	2.8	0.032	0.002	0.009	0.037	0.07	1000	600	600	800	1500	9.069	8.052	7.291	6.088	5.241	8.378	9.061	7.617	6.272	4.462	1.143
38	35.8	13	6.226	2.9	0.022	0.007	0.014	1.099	0.023	300	100	200	500	900	8.886	8.128	7.246	6.195	5.019	8.829	7.936	6.635	6.193	4.082	0.99
38	35.8	14	10.08	2.9	0.044	0.008	0.045	0.057	0.027	300	400	700	900	800	8.986	8.065	7.079	6.307	5.019	9.359	7.35	7.544	5.81	5.6	1.708
38	35.2	13	6.08	3	0.018	0.004	0.05	0.114	0.072	5100	3900	700	1200	3100	8.743	8.181	6.971	6.296	5.051	8.951	7.82	6.21	6.364	5.454	1.522
37	33.5	14	8.847	3.1	0.031	0.002	0.026	0.438	0.039	100	300	300	280	260	8.661	7.809	7.134	6.23	4.94	8.19	8.023	7.605	5.76	4.337	1.959
40	37.9	13	8.511	2.6	0.02	0.004	0.038	1.186	0.048	700	800	600	580	660	9.41	8.173	7.071	6.167	4.906	9.386	8.47	7.261	5.414	4.975	1.903
38	34.6	12	8.137	3	0.044	0.012	0.033	0.692	0.08	500	700	100	80	630	9.156	7.956	7.083	5.967	5.058	9.044	7.872	7.112	5.447	4.802	1.361
38	35.7	13	7.98	2.4	0.005	0.011	0.054	0.44	0.09	500	400	300	600	260	8.841	8.136	6.472	5.979	4.868	9.242	8.215	6.641	6.214	5.342	0.125
39	36.3	12	6.45	3	0.056	0.002	0.028	1.166	0.037	300	600	400	1000	500	8.787	7.998	7.118	5.856	4.867	9.535	7.786	6.408	6.468	4.676	1.215
38	35.8	11	6.697	3	0.041	0.006	0.061	0.893	0.062	5400	300	900	500	1000	8.951	7.887	6.808	6.255	5.135	8.194	8.159	7.297	6.376	5.877	1.064
38	35.2	13	7.787	2.7	0.059	0.01	0.045	0.44	0.07	600	300	900	1500	1000	8.52	7.975	7.103	6.057	4.734	9.042	7.784	6.94	5.118	5.462	1.107
40	36.3	12	7.537	3.1	0.027	0.009	0.051	0.874	0.01	200	500	110	80	70	8.927	7.962	7.096	5.898	4.763	9.293	8.759	6.25	6.633	4.707	1.591
39	35.8	13	7.906	3.1	0.042	0.009	0.006	0.038	0.033	300	500	600	710	400	8.82	8.02	6.883	6.303	5.067	8.27	7.683	5.918	6.315	4.796	0.488
40	36.3	13	7.285	2.9	0.028	0.007	0.056	0.859	0.041	500	500	400	500	360	9.145	8.169	6.511	6.051	4.97	9.276	7.693	7.149	6.287	4.94	1.254
41	35.2	13	7.739	2.9	0.031	0.005	0.041	0.354	0.007	110	100	200	160	120	8.839	8.076	6.973	6.029	4.946	8.762	7.829	8.104	6.718	4.871	0.705
39	36.3	13	9.527	2.9	0.017	0.009	0.046	0.265	0.07	300	300	300	300	320	9.378	8.103	6.846	5.81	5.269	8.872	7.972	6.798	6.189	4.381	2.344
39	36.3	14	7.041	2.6	0.067	0.008	0.043	0.687	0.075	600	100	1200	740	500	8.799	7.919	6.905	6.167	5.144	8.221	7.258	6.876	6.19	4.886	2.333
39	35.2	14	7.409	3	0.032	0.004	0.018	0.366	0.05	500	800	2200	610	480	9.185	8.115	6.721	5.817	5.466	8.971	7.458	7.356	5.885	5.61	1.854
40	35.2	13	7.035	2.8	0.032	0.014	0.07	0.032	0.078	1300	1000	700	650	770	9.037	7.776	6.822	6.242	4.992	8.821	8.532	7.288	6.107	4.946	1.31
41	37.4	13	9.21	3	0.016	0.007	0.009	0.118	0.012	100	120	500	330	260	8.711	8.079	6.977	6.03	5.147	8.714	8.023	6.626	4.552	5.514	1.586
39	36.3	14	8.153	2.7	0.035	0.006	0.018	0.335	0.027	360	400	200	440	610	9.293	7.623	6.907	5.842	5.032	9.436	7.621	7.079	5.852	4.69	2.207
39	34.1	14	8.984	2.8	0.03	0.01	0.044	0.613	0.039	980	720	800	660	700	9.095	8.053	6.797	5.873	5.091	8.506	7.193	6.84	4.703	6.216	1.947
38	36.3	14	6.745	2.8	0.049	0.009	0.004	0.03	0.041	280	100	400	500	300	8.797	8.198	7.067	5.87	5.198	9.356	7.646	6.698	5.184	3.955	1.023
39	36.3	14	8.069	2.7	0.06	0.008	0.039	1.34	0.032	300	500	800	1000	1100	9.224	7.992	6.829	5.985	4.993	9.351	7.436	7.036	5.369	4.49	1.429
38	35.2	14	8.182	2.8	0.04	0.004	0.053	1.306	0.047	400	600	300	500	900	9.276	8.063	6.851	5.971	5.003	9.477	7.761	7.661	6.02	5.067	2.046
38	36.3	14	7.231	2.8	0.075	0.003	0.039	0.639	0.064	600	300	300	500	700	8.847	8.142	6.877	6.14	5.015	9.372	7.379	6.709	6.379	5.601	1.161
38	36.3	14	7.741	2.8	0.026	0.007	0.021	0.59	0.004	500	600	300	300	1000	8.854	7.88	7.251	6.2	4.888	9.019	7.302	7.081	6.126	5.244	1.021
37	35.2	13	6.902	3	0.034	0.003	0.017	0.908	0.053	300	400	100	800	600	9.234	7.715	6.923	5.717	4.96	9.258	8.191	6.773	5.487	4.529	1.953
37	34.1	14	7.776	2.6	0.023	0.011	0.014	0.76	0.024	100	700	200	500	1000	8.724	8.078	6.64	5.943	5.015	9.023	8.588	6.589	5.619	4.694	0.825
39	36.3	14	7.426	3.1	0.008	0.003	0.013	0.01	0.073	100	100	5000	1000	300	9.051	7.813	6.929	5.828	5.219	9.371	8.079	7.33	6.388	5.622	0.399
38	36.3	14	7.254	3.1	0.019	0.004	0.044	0.068	0.044	300	100	500	1000	300	8.755	8.149	6.838	5.956	5.157	9.447	7.373	6.694	6.226	5.459	1.031
37	35.2	13	7.132	3.2	0.029	0.003	0.04	0.542	0.087	100	100	300	500	650	9.423	8.414	6.866	6.217	5.413	9.882	7.831	7.578	5.729	5.46	1.562
38	36.3	13	7.465	3	0.028	0.011	0.034	0.484	0.095	200	100	300	550	200	8.859	7.988	6.956	5.871	4.989	9.59	7.742	6.918	6.145	4.812	1.704
38	36.3	13	9.484	2.7	0.02	0.005	0.061	1.408	0.043	1200	200	350	800	300	9.008	7.646	6.962	5.751	5.137	9.41	7.789	6.727	6.018	5.052	1.057
38	35.2	14	5.893	2.9	0.038	0.001	0.04	0.006	0.011	1400	300	600	580	740	9.043	7.87	6.951	6.054	5.16	8.145	8.049	6.785	7.091	4.667	1.15
38	36.3	13	8.247	2.5	0.012	0.005	0.06	0.584	0.009	900	80	100	90	800	9.064	7.532	7.148	6.127	4.989	8.77	7.373	7.324	5.954	4.172	1.401
37	35.2	13	5.904	2.6	0.026	0.006	0.096	0.771	0.067	500	1300	700	900	800	9.092	8.291	7.158	6.033	4.847	9.516	8.063	6.893	6.495	4.402	0.593
38	35.2	16	6.877	2.6	0.053	0.004	0.06	0.258	0.034	800	110	300	900	1200	8.816	8.117	7.229	5.683	5.132	9.023	8.323	7.277	5.746	4.656	1.124
39	38.5	13	7.328	2.8	0.015	0.005	0.038	0.674	0.053	900	1200	200	800	100	9.094	8.217	7.047	6.164	5.372	8.311	7.221	6.915	6.14	4.887	1.372
40	39	13	8.24	2.1	0.033	0.004	0.007	0.552	0.056	2000	7000	4000	5000	6000	8.985	8.161	6.769	6.359	4.804	9.361	8.148	7.857	6.179	5.507	1.922
40	38.5	13	7.495	1.7	0.046	0.003	0.053	0.772	0.022	200	200	400	360	420	8.809	8.182	7.428	5.934	4.858	8.455	7.885	7.427	5.488	3.99	1.027
37	36.8	13	7.917	2.8	0.015	0.008	0.028	0.084	0.051	10000	1000	8000	13000	7000	8.935	8.041	7.028	6.191	4.885	9.583	8.393	6.941	4.956	5.259	1.136
37	37.4	14	9.182	1.8	0.04	0.01	0.028	0.369	0.065	1400	900	1600	500	860	9.218	8.163	7.084	6.184	5.234	8.596	8.129	6.987	6.085	4.459	1.773
37	36.8	13	5.906	2.8	0.039	0.009	0.002	0.959	0.043	1400	4300	1600	4500	480	9.281	7.851	7.049	5.978	4.999	8.781	7.46	7.113	6.843	5.019	0.231
37	37.4	14	7.19	2.6	0.042	0.008	0.039	0.101	0.004	400	900	1000	500	860	9.085	8.225	6.945	5.888	5.202	8.804	8.494	6.737	6.39	4.226	1.389
38	38.5	13	6.85	3.2	0.076	0.006	0.03	0.756	0.017	14000	900	1000	500	860	8.689	7.793	7.052	5.865	4.927	9.596	7.671	7.477	7.03	5.057	1.144
38	38.5	14	8.183	2.5	0.068	0.01	0.033	0.014	0.03	100	900	700	500	3000	8.832	8.102	6.888	5.989	5.118	9.217	7.783	6.988	5.629	5.702	1.339
38	38.5	13	8.851	2.9	0.042	0.001	0.01	0.038	0.029	700	1600	800	300	550	9.577	7.88	7.05	5.84	5.022	8.925	8.093	6.44	6.787	4.159	1.159
37	37.4	14	7.739	2.9	0.026	0.003	0.015	0.057	0.01	900	100	680	700	1200	8.889	8.083	7.357	5.865	4.841	9.512	8.061	6.692	6.148	5.293	1.328
38	37.4	14	8.853	3	0.057	0.003	0.028	0.874	0.068	400	500	200	180	460	8.905	8.064	6.898	6.093	4.688	8.668	7.587	7.224	5.555	4.985	0.651
38	37.4	14	6.083	3	0.007	0.004	0.065	0.25	0.104	410	550	200	160	220	8.961	8.143	6.726	6.012	4.644	8.735	8.402	6.507	6.155	4.809	2.057
38	37.4	14	8.342	2.7	0.008	0.002	0.006	0.863	0.041	200	220	250	350	360	8.957	8.054	6.86	6.155	4.936	8.99	7.955	6.865	5.965	5.238	2.43
39	37.4	14	6.808	2.4	0.072	0.014	0.028	1.034	0.016	220	400	410	500	300	8.786	7.924	7.176	6.347	4.705	9.961	7.362	6.229	6.219	4.321	1.157
38	36.3	14	9.805	2.6	0.007	0.015	0.053	0.039	0.027	420	500	400	360	330	8.993	7.663	6.974	5.685	5.466	8.679	8.048	7.086	6.366	4.909	2.495
39	38.5	14	8.39	2.6	0.063	0.016	0.005	0.656	0.063	240	280	330	300	360	8.898	7.971	6.963	6.175	5.121	8.9	8.273	7.173	5.501	4.386	1.672
37	34.1	13	7.907	2.9	0.03	0.005	0.052	1.539	0.022	400	220	300	360	280	8.783	7.65	7.028	5.928	5.207	9.818	7.987	5.607	6.215	5.039	0.809
37	36.3	13	9.578	2.5	0.071	0.009	0.034	0.72	0.032	300	100	700	300	600	9.079	8.158	7.177	5.737	4.891	9.494	7.812	7.114	6.308	4.877	1.431
37	33	13	7.843	2.8	0.02	0.007	0.024	0.095	0.047	200	500	100	300	800	9.099	8.075	7.025	6.031	4.969	8.714	9.055	7.272	5.275	4.64	1.137
38	35.2	13	7.902	3	0.046	0.006	0.06	0.584	0.012	400	200	300	100	500	8.81	7.994	7.403	6.108	5.229	9.443	8.904	7.08	7.031	5.425	2.35
38	36.3	14	10.143	3	0.053	0.011	0.067	1.804	0.012	2000	400	710	550	620	8.687	8.167	7.014	6.409	5.225	9.259	8.601	7.383	6.485	5.018	1.515
39	37.4	14	8.127	2.7	0.023	0.006	0.016	0.76	0.041	900	600	660	500	300	8.985	8.259	7.068	5.833	5.184	8.321	7.919	6.933	4.856	4.816	2.021
38	36.3	13	8.062	2.5	0.058	0.006	0.037	0.118	0.065	1000	900	500	320	330	8.879	8.032	7.058	6.095	4.851	9.651	8.446	6.938	5.66	5.651	1.307
38	36.3	13	8.344	2.9	0.041	0.005	0.014	0.162	0.065	550	600	500	320	380	9.031	8.027	7.011	5.819	4.992	8.817	8.259	6.787	5.531	5.2	2.166
38	36.3	13	7.22	2.7	0.008	0.01	0.018	0.119	0.064	300	2200	200	460	800	9.177	8.144	7.384	6.008	5.065	9.605	9.007	6.562	6.401	4.594	2.13
38	36.3	13	7.805	2.8	0.027	0.005	0.05	0.476	0.032	410	700	300	500	620	9.142	7.722	7.241	5.466	5.134	9.223	7.116	7.068	6.334	5.639	1.943
39	37.4	13	8.01	2.8	0.011	0.004	0.016	0.183	0.075	600	1200	1200	100	300	9.184	8.026	7.083	5.981	5.049	8.872	7.661	5.712	5.728	4.543	1.732
38	37.4	13	8.502	2.7	0.057	0.005	0.024	0.213	0.08	200	200	300	1300	500	9.215	8.186	6.882	5.801	5.346	8.73	7.036	6.283	6.044	5.384	1.757
38	37.4	13	8.773	2.6	0.025	0.004	0.015	0.818	0.049	200	300	100	160	220	9.043	8.167	6.827	5.927	4.86	9.25	7.659	6.884	6.154	5.644	1.69
38	36.8	13	7.579	2.8	0.024	0.018	0.02	1.342	0.067	110	200	700	650	300	9.118	8.134	7.11	5.913	4.818	8.235	8.024	7.205	5.884	4.243	2.489
38	36.8	14	6.885	2.8	0.002	0.002	0.046	1.061	0.074	200	400	100	500	900	9.364	8.005	6.829	6.061	5.155	9.157	8.372	6.328	5.204	5.352	2.075
38	37.4	13	8.942	2.8	0.013	0.005	0.002	1.58	0.082	1000	400	800	700	800	9.288	7.91	7.064	6.002	5.262	8.697	7.949	6.404	7.029	5.605	1.226
38	36.3	13	8.468	3.1	0.038	0.007	0.016	0.286	0.004	300	500	300	700	800	8.562	8.52	6.955	6.201	5.096	9.645	8.881	7.238	5.941	4.773	1.92
37	36.3	12	7.487	2.9	0.005	0.006	0.015	0.161	0.016	1600	900	400	500	900	8.807	7.811	7.171	6.155	4.701	9.755	7.626	6.302	6.075	4.505	1.604
37	36.3	13	7.166	2.8	0.039	0.008	0.021	1.433	0.043	1000	200	100	500	900	8.831	8.039	7.236	6.17	5.226	9.892	8.831	7.072	6.389	4.902	1.384
38	36.3	13	8.424	2.1	0.044	0.007	0.046	1.251	0.033	500	500	420	460	300	9.093	8.454	7.012	5.769	4.856	8.573	7.624	6.609	6.476	5.035	1.15
38	36.8	13	8.153	2.3	0.025	0.014	0.026	0.687	0.002	660	600	700	450	590	9.068	7.601	7.126	5.916	4.966	9.266	7.251	7.402	6.32	5.621	1.033
38	36.3	14	7.283	2.9	0.044	0.003	0.03	0.662	0.075	110	230	400	550	540	8.957	7.968	6.811	6	4.857	8.978	8.436	6.633	6.547	5.536	1.083
39	37.4	13	7.882	2.9	0.011	0.002	0.064	0.042	0.015	330	400	300	560	250	9.309	8.046	6.918	6.33	4.575	9.264	7.665	7.237	4.878	5.007	1.718
39	38.5	13	6.797	2.6	0.002	0.004	0.039	0.067	0.024	330	100	360	300	180	8.932	7.78	6.804	6.345	4.729	8.515	8.161	7.653	5.054	4.306	0.094
38	36.3	13	8.246	2.5	0.015	0.005	0.081	0.446	0.061	550	300	100	60	240	8.742	8.21	7.13	5.774	5.53	8.867	7.989	6.677	5.454	5.114	1.065
38	36.3	13	8.393	2.2	0.021	0.005	0.027	0.558	0.045	600	110	700	520	440	8.761	7.833	7.179	5.883	4.949	9.756	7.202	6.896	6.024	5.269	0.904
38	36.3	13	7.948	3	0.065	0.008	0.039	0.77	0.037	900	330	400	500	560	9.166	7.752	6.624	5.798	5.396	9	7.693	7.299	6.116	5.457	2.44
39	37.4	12	7.94	2.9	0.033	0.006	0.014	0.525	0.013	250	400	410	300	650	8.543	8.268	6.893	6.061	5.289	9.561	7.398	6.484	6.265	4.792	0.466
39	37.4	13	5.287	2.8	0.039	0.001	0.045	0.274	0.039	230	300	360	450	190	8.923	7.983	6.995	5.832	5.216	9.164	7.768	7.735	5.932	4.68	1.656
39	37.4	14	8.146	2.6	0.007	0.003	0.028	0.679	0.04	100	100	500	300	400	8.772	7.743	7.043	5.934	4.967	9.803	7.514	6.241	6.003	5.997	1.042
39	36.8	14	7.395	3.1	0.028	0.003	0.02	0.226	0.089	300	200	400	400	200	8.857	7.926	7.174	5.888	4.782	8.07	8.048	6.395	5.423	3.869	1.422
38	36.8	14	8.636	2.8	0.021	0.011	0.042	0.519	0.081	400	400	500	1000	400	9.01	7.664	6.873	5.904	5.052	8.495	8.972	6.831	6.818	4.603	1.797
40	37.4	12	7.135	2.9	0.001	0.01	0.036	0.048	0.065	100	200	100	300	200	9.285	8.36	6.55	6.373	5.185	9.527	7.335	6.941	5.563	5.319	0.487
39	37.9	13	7.922	3.1	0.016	0.007	0.027	0.437	0.123	660	100	500	360	470	8.743	7.611	6.993	6.16	5.223	9.97	6.877	6.654	5.759	4.479	2.025
42	38	13	8.259	2.8	0.008	0.003	0.008	0.317	0.013	540	300	610	200	500	9.137	8.283	7.361	5.833	5.164	8.987	8.062	6.677	5.687	5.464	1.949
40	38.5	13	7.992	2.7	0.024	0.003	0.025	0.746	0.03	200	260	300	300	180	8.892	8.157	7.008	6.195	4.923	8.562	7.583	6.526	6.393	4.659	1.442
41	36.8	13	8.6	2.8	0.025	0.008	0.032	0.51	0.02	600	340	400	410	500	8.826	8.154	7.085	5.825	5	9.084	7.522	6.955	5.433	5.208	2.438
39	37.9	13	7.86	2.2	0.026	0.003	0.068	1.292	0.048	350	600	500	780	540	8.66	7.73	7	6.078	4.817	8.812	7.786	7.635	5.33	5.062	1.345
39	37.4	13	8.676	2.5	0.009	0.008	0.049	1.254	0.048	500	260	510	730	300	9.131	8.013	6.773	5.821	4.94	8.305	7.388	7.478	6.583	5.897	0.657
37	33	13	7.774	3	0.021	0.004	0.027	0.171	0.007	440	200	360	400	250	8.708	7.829	6.657	6.118	4.677	9.046	7.199	6.401	5.786	4.658	0.667
39	38.5	13	7.912	2.8	0.004	0.006	0.054	0.136	0.055	900	610	200	500	340	8.704	8.403	6.757	6.266	5.068	8.371	7.656	6.31	5.96	4.374	1.832
39	37.4	11	7.826	2.7	0.007	0.006	0.002	0.752	0.049	160	200	500	540	510	9.156	7.976	6.92	5.94	4.943	8.926	8.52	6.71	5.961	4.622	0.541
39	37.4	14	7.338	2.7	0.019	0.003	0.02	0.711	0.065	500	400	160	100	320	8.804	7.975	7.268	6.151	4.783	9.796	7.957	6.851	5.363	4.979	2.035
38	37.4	10	7.228	2.4	0.059	0.006	0.042	0.292	0.028	500	450	300	360	200	8.988	7.887	6.624	5.886	5.06	9.003	7.71	8.042	5.327	4.753	1.715
39	36.8	14	8.813	2.6	0.033	0.009	0.041	1.56	0.085	100	440	300	190	280	8.503	8.017	7.094	5.692	5.051	9.148	7.887	7.123	4.909	3.932	1.468
39	39.6	13	6.654	2.3	0.008	0.014	0.031	0.457	0.078	900	980	1000	500	640	8.926	7.954	7.059	6.118	5.028	9.269	8.516	6.781	6.306	5.512	1.894
38	34.6	14	8.823	2.2	0.028	0.009	0.038	0.743	0.071	700	600	360	300	520	8.598	8.333	7.37	6.025	4.804	9.502	8.29	6.78	6.57	4.286	1.128
39	37.4	14	8.121	2.4	0.032	0.012	0.052	0.207	0.077	560	110	400	490	320	9.057	7.998	6.799	5.76	4.982	9.065	7.911	6.994	6.663	5.064	0.709
38	35.2	13	6.539	2.5	0.02	0.004	0.015	0.627	0.029	300	410	200	260	370	9.058	7.859	6.778	6.154	4.895	9.472	7.519	7.179	5.925	4.382	2.342
37	33	13	8.015	2.9	0.025	0.006	0.032	0.349	0.051	640	200	170	300	100	8.732	8.149	7.231	5.92	5.044	9.34	8.386	6.425	6.503	4.898	1.506
39	38.5	13	7.28	1.8	0.019	0.004	0.058	0.024	0.046	1400	600	900	500	370	8.837	7.882	7.261	6.216	5.024	8.906	8.542	6.664	6.071	4.653	1.316
40	39.6	12	8.106	2.6	0.034	0.012	0.004	0.462	0.017	110	300	1400	1000	680	9.166	7.932	7.234	6.22	5.319	8.222	7.793	6.35	6.797	3.726	1.303
39	38.5	13	8.129	2.5	0.052	0.003	0.014	0.038	0.042	440	300	160	100	290	9.213	8.137	7.034	6.135	5.367	9.954	7.489	7.145	5.758	4.941	2.232
40	39.6	12	9.331	2.5	0.007	0.012	0.032	0.02	0.027	600	330	400	410	680	9.018	7.752	6.801	5.899	5.066	9.027	7.522	6.968	6.012	4.521	0.697
39	36.3	13	8	3	0.046	0.013	0.04	0.025	0.066	400	520	800	870	550	9.251	8.142	6.857	6.069	5.163	8.266	8.6	6.858	5.682	4.166	1.88
39	37.4	14	8.387	2.9	0.006	0.012	0.021	0.516	0.076	1100	1000	660	900	1000	9.121	8.031	6.842	6.292	5.302	7.863	7.635	6.311	5.288	4.843	0.316
40	37.4	14	8.691	2.9	0.026	0.007	0.032	0.449	0.074	600	500	470	400	510	9.133	7.905	7.032	6.297	4.803	9.064	8.12	6.9	6.461	5.219	0.723
39	37.4	14	8.313	2.8	0.053	0.004	0.008	0.499	0.019	800	650	620	540	700	9.126	7.937	6.843	6.053	5.065	8.812	7.856	6.686	6.3	5.998	2.271
39	36.3	12	8.018	2.5	0.042	0.004	0.028	0.502	0.081	660	400	710	800	650	8.981	7.784	6.741	5.787	5.153	8.175	7.519	7.096	5.205	5.182	1.568
39	35.8	13	7.48	2.6	0.012	0.003	0.044	1.006	0.063	900	880	800	600	540	8.904	8.268	6.887	6.046	5.238	9.197	8.645	7.298	5.627	4.578	1.407
40	37.4	14	7.285	2.5	0.022	0.005	0.011	0.599	0.036	1200	800	510	1000	960	9.06	7.981	6.835	5.95	5.195	8.093	8.248	7.235	6.973	5.158	0.819
39	37.4	14	9.639	2.5	0.021	0.007	0.046	0.786	0.044	300	2300	400	440	360	9.359	7.954	6.92	6.328	4.969	9.487	7.958	7.252	6.53	4.718	1.062
38	36.3	13	7.12	2.5	0.04	0.006	0.01	0.495	0.035	100	300	500	180	260	9	7.861	7.103	5.675	5.033	8.178	8.054	7.49	5.423	4.75	2.001
38	36.8	13	8.372	2.6	0.009	0.003	0.015	0.088	0.004	500	400	300	280	360	8.784	8.086	7.142	6.097	5.077	8.124	8.043	7.073	5.933	4.312	1.317
38	37.4	13	9.293	2.7	0.004	0.016	0.029	0.362	0.056	500	300	1300	280	740	8.873	7.989	7.182	5.669	5	9.641	8.369	6.718	6.131	5.409	1.58
39	37.4	14	8.979	3.8	0.013	0.008	0.037	0.415	0.009	2100	1400	2400	1600	550	8.851	8.198	6.728	5.842	5.221	9.007	7.851	6.328	5.96	5.006	1.237
38	36.3	13.3	7.223	2.8	0.014	0.01	0.026	1.589	0.018	200	600	500	320	580	8.861	7.983	6.894	5.829	5.086	8.655	6.815	7.2	5.604	4.873	1.931
38	37.4	14	8.589	2.4	0.036	0.007	0.029	1.029	0.077	1100	1300	2300	800	1500	8.837	7.661	6.706	5.956	4.738	8.794	8.329	6.991	6.228	4.954	0.672
38	37.9	14	7.908	2.6	0.033	0.004	0.019	0.575	0.012	700	1100	1500	800	630	9.179	8.193	6.901	5.904	5.057	9.301	7.046	7.644	6.654	6.225	1.157
38	37.4	12	6.417	2.4	0.038	0.004	0.028	0.826	0.02	2000	1200	1000	1200	1300	9.265	8.043	7.194	5.9	5.016	9.302	8.011	6.408	6.331	3.932	0.683
37	36.3	12	7.652	2.7	0.05	0.007	0.058	0.971	0.031	3000	2000	3400	3600	2600	9.178	8.087	6.979	5.883	4.89	8.078	7.876	5.981	5.731	4.092	1.627
38	37.4	12	7.683	2.6	0.013	0.016	0.04	0.39	0.048	1300	1000	1400	1800	1300	9.228	7.931	6.769	5.906	5.15	8.684	7.697	6.676	6.136	4.767	1.145
39	36.3	14	8.658	2.6	0.049	0.005	0.052	0.892	0.083	660	500	400	410	520	8.985	8.13	6.962	5.97	4.981	9.589	8.561	7.08	5.497	5.243	1.829
39	37.4	14	7.893	2.4	0.031	0.01	0.008	0.323	0.021	500	790	1000	1100	840	8.947	8.117	6.833	6.277	5.199	9.757	9.437	7.181	6.342	4.455	2.004
39	37.5	14	7.361	2.7	0.036	0.004	0.021	1.654	0.082	500	920	560	400	670	9.265	8.067	7.198	6.09	5.094	8.451	8.002	8.243	5.146	5.358	2.057
39	37.2	14	9.281	2.5	0.016	0.006	0.054	0.125	0.053	500	880	800	1000	620	8.824	8.134	7.041	6.156	5.102	9.702	7.746	6.794	5.879	3.963	1.181
38	34.4	14	7.448	2.2	0.005	0.011	0.03	0.368	0.083	1200	1600	1500	1400	1000	9.089	8.06	7.056	5.705	4.903	9.086	8.721	7.47	5.782	4.796	1.393
39	34.7	14	8.165	2.7	0.052	0.007	0.074	0.704	0.047	200	200	540	180	250	8.773	7.702	7.155	5.959	4.801	9.672	8.123	7.849	5.855	5.333	0.648
37	36.9	14	4.859	2.5	0.025	0.013	0.033	0.056	0.079	1200	2200	1000	1800	1600	8.698	7.856	6.883	5.98	5.186	9.108	8.118	6.159	5.925	6.201	0.442
37	36.1	13	7.863	2.5	0.059	0.012	0.02	0.087	0.042	1900	1200	1500	1100	1600	8.656	7.821	6.86	5.978	5.191	9.295	8.101	7.904	6.47	6.237	0.283
38	38	14	8.149	2.4	0.03	0.007	0.013	0.016	0.05	1200	600	1100	980	580	8.896	7.932	7.028	6.101	5.302	8.554	7.335	6.588	5.706	4.586	0.655
39	36.8	14	5.992	2.3	0.035	0.006	0.052	0.209	0.042	900	1400	1500	1000	860	8.691	8.014	6.858	5.948	4.637	9.467	8.445	7.409	6.676	4.695	1.227
38	35.8	14	7.102	2.6	0.007	0.006	0.007	1.281	0.06	600	500	510	470	440	8.881	8.157	7.16	6.342	4.836	8.598	8.509	6.613	6.166	4.987	0.786
38	36.1	14	7.905	2.5	0.057	0.004	0.065	0.584	0.032	300	1000	660	600	520	9.005	8.363	6.974	6.037	4.818	9.922	6.988	6.642	6.179	4.704	1.493
42	37.9	13	8.622	2.4	0.022	0.012	0.01	0.398	0.023	800	500	1000	1200	670	8.965	7.786	7.006	6.094	4.938	8.506	7.857	7.33	5.037	5.743	1.586
41	39.6	14	6.826	2.3	0.023	0.006	0.012	0.14	0.019	500	500	600	670	410	9.05	8.226	6.802	6.107	4.997	9.684	8.259	5.697	5.086	4.84	1.131
40	36.1	13	7.787	2.5	0.02	0.001	0.02	0.497	0.064	700	500	400	360	580	8.926	7.794	7.328	6.195	4.924	9.281	8.114	6.454	5.906	5.043	1.489
39	36.3	13	7.784	2.4	0.057	0.012	0.035	0.56	0.093	1400	1000	700	500	890	9.045	7.871	6.98	6.04	5.077	8.864	8.783	7.29	6.29	4.298	1.438
39	37.3	12	8.17	2.4	0.035	0.008	0.003	0.929	0.028	200	1000	330	300	600	8.801	7.843	7.075	5.944	4.804	8.903	8.28	8.358	6.692	4.603	1.129
39	37.4	13	9.252	2.7	0.039	0.004	0.06	0.257	0.016	500	360	300	240	610	9.148	8.202	6.659	5.764	5.352	9.568	7.332	6.971	5.623	5.034	1.822
39	36.3	12	6.74	2.7	0.025	0.007	0.032	0.453	0.036	300	110	200	160	250	8.985	7.987	7.288	5.937	4.955	8.549	8.003	5.973	5.665	4.956	2.402
39	37.4	13	9.134	2.6	0.06	0.009	0.035	1.67	0.039	400	100	90	1100	1000	8.857	7.97	7.014	5.892	5.184	9.538	8.114	7.775	5.76	5.369	1.195
39	35.2	12	6.114	3.1	0.027	0.002	0.054	1.097	0.01	300	30	400	810	600	8.632	8.099	6.96	6.434	5.116	8.432	8.195	7.035	5.329	5.126	0.773
39	37.4	14	7.396	2.5	0.049	0.005	0.037	1.133	0.04	500	700	650	300	700	8.783	7.582	6.904	6.279	5.131	8.947	7.706	6.025	6.466	5.764	2.147
40	36.7	14	9.373	2.4	0.04	0.006	0.04	0.446	0.114	700	300	800	600	400	9.102	8.167	6.723	6.17	4.678	9.496	8.11	7.855	5.868	5.503	2.391
40	36.9	11	9.565	2.9	0.014	0.009	0.003	0.107	0.015	700	300	500	800	100	9.175	8.35	7.008	6.163	4.847	9.359	8.684	7.025	5.785	5.042	0.533
39	38.5	12	7.49	2.7	0.007	0.007	0.023	0.455	0.071	1300	500	900	300	1200	8.819	8.025	7.196	6.205	4.611	8.882	7.583	6.45	5.842	5.961	0.635
39	36.2	13	7.884	2.8	0.035	0.009	0.03	0.318	0.038	500	1000	600	300	150	8.864	7.984	6.98	6.055	4.949	8.923	7.86	6.182	5.169	4.233	1.513
39	36.3	14	8.179	2.3	0.025	0.008	0.057	0.538	0.066	800	600	500	1100	180	9.068	7.918	6.856	5.921	5.259	9.121	8.344	7.392	6.055	4.956	1.669
39	36.3	14	6.247	2.3	0.037	0.011	0.01	0.822	0.025	300	900	600	100	350	9.074	8.074	7.031	5.854	5.423	8.471	7.918	6.311	5.49	4.52	0.801
39	36.3	13	5.646	2.4	0.022	0.008	0.027	0.793	0.013	400	800	1300	300	400	8.633	8.136	7.09	5.917	5.156	8.651	8.303	7.028	7.234	4.39	1.142
42	36.1	13	8.296	2.6	0.052	0.002	0.029	1.23	0.017	580	600	800	1000	1400	9.071	8.266	7.278	6.199	4.823	8.88	7.268	6.979	5.352	5.431	1.523
39	37.9	12	7.847	2.4	0.02	0.007	0.024	0.991	0.066	1000	1200	1100	690	840	9.229	8.049	7.002	5.912	4.741	8.114	8.213	6.415	5.284	5.139	1.767
42	37.4	13	9.241	2.3	0.001	0.008	0.024	1.021	0.046	900	670	500	600	420	8.922	7.802	6.641	5.877	4.943	8.718	8.133	7.76	5.749	5.34	1.115
40	40.4	12	7.588	2.4	0.044	0.002	0.061	1.662	0.059	200	200	240	180	110	9.176	8.037	6.925	5.652	5.312	8.71	8.188	7.76	6.359	5.604	0.662
40	39.5	11	7.783	2.4	0.047	0.007	0.044	0.573	0.054	100	110	80	160	200	8.95	8.416	6.873	5.867	4.933	9.408	7.941	5.572	6.045	4.918	0.639
38	39.6	12	6.261	2.7	0.026	0.005	0.034	0.743	0.034	200	100	100	170	220	8.744	8.031	7.011	6.053	5.492	8.863	7.849	7.077	6.097	4.651	0.662
40	38.5	12	8.864	2.6	0.029	0.007	0.028	0.282	0.007	300	200	220	260	410	9.147	8.483	6.97	6.158	4.731	9.023	8.615	6.652	5.699	5.706	1.867
38	37.3	11	9.317	2.7	0.014	0.007	0.04	0.76	0.072	900	540	900	560	700	9.033	8.185	6.985	5.895	5.175	9.177	7.886	7.773	5.862	5.288	1.902
38	34.1	12	7.439	2.8	0.033	0.01	0.027	0.783	0.11	1400	1200	1100	1000	1200	8.85	8.217	7.051	6.09	4.985	8.237	7.898	7.626	6.706	5.374	0.446
38	37.4	13	8.418	2.7	0.031	0.005	0.049	0.07	0.019	900	870	600	500	1000	9.149	8.294	7.186	6.155	4.939	8.872	7.875	6.168	5.87	5.96	0.876
38	36.3	13	6.918	2.7	0.029	0.006	0.076	0.451	0.058	1400	220	1300	500	900	8.833	7.92	6.876	6.035	4.594	9.105	7.353	6.133	5.035	5.067	1.99
38	37.4	13	8.071	2.5	0.053	0.002	0.034	0.128	0.001	900	3000	2300	2000	1100	9.076	8.094	7.069	5.757	5.116	9.097	7.07	6.138	6.023	5.176	2.105
39	37.4	13	9.218	2.4	0.045	0.008	0.025	0.221	0.079	300	300	260	200	510	9.207	7.84	6.88	5.866	4.747	8.815	7.44	7.677	6.348	5.327	1.166
38	37.4	13	7.884	2.3	0.023	0.009	0.053	0.054	0.072	400	1100	1600	1000	880	8.988	8.153	7.107	6.283	5.163	9.242	7.298	7.651	5.682	4.912	1.135
40	38.4	13	8.076	2.7	0.016	0.001	0.052	0.881	0.029	420	300	360	700	500	9.062	7.839	7.039	5.81	5.012	8.791	7.508	7.526	5.939	4.786	1.09
40	38.5	12	8.252	2.4	0.066	0.006	0.001	0.393	0.068	3200	3900	4000	4100	3700	9.115	7.991	7.007	6.041	4.982	9.593	8.537	7.284	6.103	5.097	1.058
39	39.6	12	9.206	2.3	0.093	0.009	0.017	0.357	0.032	1700	3500	3600	2600	1800	9.308	7.983	6.939	6.176	4.855	9.658	7.564	7.314	5.378	4.335	0.467
38	35.2	12	6.941	2.5	0.024	0.008	0.012	0.362	0.035	1200	600	800	960	1100	9.046	7.765	7.434	6.102	5.251	8.512	7.938	6.732	5.788	5.204	0.74
41	38.4	12	9.057	2.7	0.048	0.005	0.033	0.25	0.021	1500	1500	900	1800	1400	8.615	8.004	6.903	5.983	5.134	8.709	7.329	8.564	5.881	5.466	1.676
40	38.4	12	6.973	2.3	0.006	0.007	0.033	0.103	0.021	1600	2700	1100	1800	500	9.111	7.763	6.851	5.664	4.959	8.523	8.268	7.462	6.514	5.472	1.67
40	38.5	11	7.381	2.5	0.021	0.01	0.023	1.05	0.03	700	300	800	760	580	8.906	7.999	6.93	5.787	5.118	9.378	8.016	7.644	6.482	6.202	0.43
40	37.4	11	6.574	2.7	0.033	0.006	0.023	0.317	0.042	400	400	420	360	500	8.911	7.496	7.262	6.378	5.116	8.847	8.834	6.727	4.649	5.836	1.933
40	38.5	11	8.114	2.6	0.013	0.007	0.048	0.523	0.079	700	300	1000	980	600	8.873	8.073	7.031	6.08	4.918	8.958	7.92	7.294	5.977	5.862	2.374
40	39.6	11	7.165	2.6	0.014	0.009	0.033	0.732	0.09	500	500	600	670	400	8.629	8.265	7.072	5.825	4.959	9.325	8.216	7.705	4.581	4.647	1.786
38	35.1	11	8.158	2.2	0.037	0.007	0.025	0.116	0.107	800	600	1100	1000	920	9.07	7.892	6.998	6.04	5.103	9.31	7.184	6.959	5.958	5.03	2.182
40	37.4	11	7.22	3	0.009	0.012	0.032	0.358	0.065	600	300	440	400	510	8.981	8.198	7.079	6.396	4.88	9.33	8.67	6.246	5.204	5.973	1.766
39	37.4	11	8.77	2.5	0.063	0.003	0.012	0.916	0.032	700	200	330	300	600	8.723	7.839	6.966	5.933	4.775	9.084	7.517	7.201	6.354	5.973	1.094
40	37.3	12	7	3	0.045	0.004	0.034	0.481	0.037	220	200	800	900	500	9.183	8.057	7.414	6.312	5.234	8.986	7.851	7.308	6.449	4.663	0.557
40	38.5	11	9.237	2.8	0.035	0.004	0.017	0.759	0.031	800	500	600	490	700	8.998	8.003	7.371	6.129	4.993	9.152	7.465	6.467	6.713	4.6	0.958
39	37.4	10	6.922	2.5	0.051	0.003	0.051	1.318	0.019	1000	600	800	850	400	8.937	8.045	7.208	5.967	4.914	8.974	8.186	7.055	6.102	5.579	2.166
39	36.3	11	8.202	2	0.043	0.003	0.013	0.538	0.018	1700	1200	900	1000	780	9.101	8.004	6.684	5.906	4.808	9.669	8.797	7.597	6.222	4.183	0.602
40	37.4	10	8.023	2.5	0.031	0.006	0.031	1.405	0.037	1400	1600	300	1000	590	9.234	7.964	6.911	6.208	4.885	9.037	8.322	6.758	5.325	5.639	1.121
40	37.4	13	8.543	2.7	0.049	0.003	0.035	0.838	0.088	200	150	900	300	420	8.809	7.942	7.157	6.041	4.875	9.361	8.324	6.905	5.928	5.698	1.454
39	35	11	6.892	2.7	0.02	0.01	0.019	0.684	0.041	1600	900	900	980	1100	9.324	7.882	6.914	6.417	5.077	9.323	7.927	6.642	5.426	6.051	2.343
38	33.8	11	6.184	2.4	0.016	0.01	0.073	0.457	0.084	700	600	1000	1200	900	8.802	8.1	6.762	6.031	5.013	8.96	8.311	6.718	5.015	4.47	1.188
39	37.2	10	8.507	2.4	0.033	0.004	0.031	0.785	0.038	3100	2100	1900	1500	2400	8.8	8.267	6.959	6.03	4.61	8.996	7.539	7.077	6.601	4.91	1.552
39	38.2	10	9.742	2.3	0.056	0.005	0.034	1.303	0.09	900	2100	2300	1700	1500	9.111	8.077	6.993	6.244	5.078	9.337	7.902	6.964	6.127	4.856	1.558
39	38.5	13	8.629	2.8	0.014	0.009	0.033	0.251	0.076	1900	1300	1700	1000	1500	8.907	7.862	6.863	6.383	4.753	8.129	7.489	7.817	6.264	4.397	1.203
39	38	12	7.337	3.1	0.015	0.005	0.023	0.011	0.053	800	1500	1800	1600	1000	9.24	7.976	6.911	5.943	4.927	8.717	8.618	7.443	6.4	4.519	1.372
39	38.4	11	5.704	2.8	0.025	0.007	0.019	0.041	0.027	4000	2700	1200	1900	2500	8.855	7.853	6.97	6.169	4.748	8.291	8.379	6.071	6.556	5.226	1.474
39	37.1	12	7.393	2.9	0.002	0.004	0.036	0.364	0.038	1300	1700	1200	1600	1000	8.821	8.004	6.902	6.019	4.958	9.238	8.096	7.231	6.262	4.991	1.025
40	39.3	12	4.961	2.2	0.032	0.004	0.039	1.327	0.004	600	1700	900	1200	750	9.251	8.041	7.186	5.856	4.502	9.415	8.498	7.72	5.332	4.781	0.467
39	36.1	12	8.737	2.9	0.001	0.004	0.022	1.529	0.027	2100	1500	1300	1600	2000	9.204	8.255	6.99	6.215	5.132	9.014	8.5	6.478	5.235	5.37	1.403
39	38.2	13	7.634	2.8	0.025	0.01	0.007	0.107	0.042	1500	400	190	600	200	9.066	8.476	7.066	5.978	5.14	9.3	8.349	7.425	6.467	5.733	0.843
39	39.1	13	8.172	2.6	0.022	0.003	0.014	1.376	0.045	700	800	900	640	880	8.657	8.32	6.687	6.244	4.89	9.598	8.044	6.797	6.593	4.286	0.374
40	39.6	13	8.245	2.7	0.01	0.008	0.028	0.798	0.077	770	300	600	500	340	8.851	8.496	7.041	5.978	4.955	9.178	7.838	6.936	6.201	4.958	1.342
39	38.5	13	9.039	2.4	0.011	0.004	0.066	0.612	0.066	500	550	800	700	600	9.08	7.823	6.999	5.838	4.743	9.07	8.395	5.953	6.211	4.829	1.738
40	38.5	13	9.327	2.8	0.031	0.006	0.05	1.251	0.06	600	200	550	500	400	8.91	7.829	6.679	6.103	4.834	9.625	7.826	5.774	5.858	3.635	2.005
40	38.5	13	7.682	2.7	0.047	0.004	0.041	0.704	0.008	400	440	1200	400	500	9.159	7.917	6.666	6.092	5.021	8.999	8	6.984	5.624	4.881	2.058
40	38.1	12	8.734	2.7	0.031	0.008	0.043	0.338	0.036	500	600	1000	900	760	9.118	8.083	7.019	5.504	4.895	9.294	7.941	7.124	5.827	5.844	0.426
40	36.9	12	8.787	3	0.048	0.003	0.047	1.133	0.037	1700	800	2000	1200	1500	9.352	7.941	7.238	6.076	4.73	9.008	8.617	6.368	6.198	4.062	2.166
39	38.5	12	9.184	2.5	0.018	0.003	0.012	0.305	0.005	100	300	800	500	600	9.005	8.003	6.809	5.679	4.702	9.019	7.996	6.365	6.02	4.664	0.925
40	38.2	13	7.774	2.4	0.008	0.009	0.032	0.169	0.07	300	350	400	400	460	8.836	8.124	7.274	5.829	4.563	9.065	7.121	6.705	5.753	5.083	1.145
40	37.9	14	7.302	2.2	0.083	0.005	0.01	0.784	0.022	500	100	220	160	1245	8.641	7.885	6.531	5.994	5.324	9.908	6.766	6.399	5.95	5.306	1.187
39	35.2	13	6.792	2.9	0.03	0.005	0.045	0.579	0.027	300	1100	700	500	680	8.901	8.168	7.383	6.044	4.766	8.555	8.248	7.305	6.903	5.01	0.148
39	37.4	12	8.224	2.5	0.048	0.011	0.039	0.388	0.014	300	500	510	500	360	9.062	8.108	7.166	5.822	4.873	8.978	7.119	6.306	5.917	3.952	2.268
40	38.2	13	6.176	2.5	0.04	0.007	0.042	1.042	0.088	400	300	700	600	590	9.271	7.842	7.247	5.978	5.204	8.711	5.106	6.518	5.956	5.463	0.472
40	38.2	12	7.617	2.6	0.007	0.003	0.06	1.135	0.075	600	360	300	500	440	8.943	8.105	7.072	5.839	4.902	8.34	7.844	6.697	5.825	4.411	1.467
40	39.3	13	7.921	2.3	0.015	0.005	0.032	0.362	0.052	800	560	300	500	400	9.159	7.809	7.444	5.746	4.869	9.593	8.162	7.322	7.062	4.884	1.736
40	38.9	13	7.003	2.5	0.028	0.005	0.037	0.257	0.042	500	900	100	1000	680	9.21	8.183	7.196	5.889	5.106	8.454	8.286	7.058	6.346	5.19	1.821
39	37.8	13	9.896	2.4	0.002	0.006	0.013	0.559	0.035	850	800	700	600	520	8.943	8.187	6.955	6.122	4.858	9.343	8.291	6.303	5.637	4.92	1.78
39	35.2	12	7.905	2.6	0.012	0.01	0.02	0.428	0.061	600	400	400	440	500	8.938	7.648	6.636	5.919	4.872	9.225	8.352	7.328	5.456	5.021	0.646
40	38.5	12	6.057	2.6	0.02	0.003	0.044	0.486	0.04	900	600	200	300	580	8.95	7.819	7.013	6.188	5.067	9.105	6.992	7.179	5.758	5.359	1.495
40	38.5	13	8.118	3.1	0.026	0.004	0.047	0.945	0.037	600	1200	1000	810	900	8.922	8.059	7.379	6.108	4.945	9.523	7.595	6.739	5.813	5.161	1.41
39	38	13	6.868	2.9	0.054	0.008	0.052	0.425	0.053	1000	1100	980	500	670	8.889	7.812	7.331	6.276	4.966	8.375	8.214	7.129	6.676	5.411	1.74
41	41.5	14	7.396	2.5	0.072	0.01	0.048	0.575	0.097	400	300	500	420	360	9.014	8.105	6.867	5.937	5.229	9.853	8.147	7.266	5.901	5.357	1.859
42	40.9	13	7.718	2.4	0.015	0.011	0.035	0.953	0.011	300	260	220	400	410	9.47	8.003	7.104	5.924	5.106	8.595	8.202	6.016	6.394	5.138	1.407
42	41.2	13	8.028	2.6	0.045	0.003	0.056	0.642	0.024	500	300	620	400	700	8.719	8.542	6.893	6.366	5.015	8.832	7.705	7.014	5.545	5.454	0.929
39	38.5	14	9.453	2.4	0.04	0.013	0.003	0.846	0.097	300	330	400	400	500	8.9	7.862	7.288	5.952	4.991	9.445	7.55	7.682	5.309	5.429	0.414
40	38.2	13	7.445	2.5	0.045	0.002	0.052	0.769	0.071	260	200	300	500	400	8.613	8.211	7.25	6.053	5.009	9.196	8.663	6.576	5.449	4.789	1.49
40	38.3	13	7.342	2.6	0.047	0.001	0.009	0.424	0.001	500	510	300	400	220	9.011	7.762	7.375	5.971	4.917	9.022	8.684	6.616	5.876	4.924	0.751
40	38.5	14	7.862	2.4	0.044	0.002	0.043	0.86	0.016	700	330	400	500	600	9.198	8.097	7.18	5.787	4.937	9.53	8.653	6.578	5.936	4.547	1.63
40	38.1	13	8.475	2.3	0.036	0.004	0.015	0.065	0.073	670	500	540	440	400	8.994	7.644	6.772	5.894	4.873	9.499	7.891	6.948	5.749	4.693	0.885
39	36.3	12	7.036	2.4	0.031	0.004	0.046	0.065	0.037	300	700	300	600	320	8.96	7.775	6.792	5.91	4.969	8.893	8.125	8.02	6.742	4.964	1.672
38	36.5	12	7.796	2.3	0.032	0.008	0.038	0.652	0.03	300	360	200	500	780	9.033	8.267	7.443	6.067	4.841	9.121	7.824	7.196	5.82	5.439	0.816
40	39	13	9.15	2.5	0.019	0.004	0.063	0.68	0.051	500	400	700	560	400	8.991	7.734	7.094	5.706	5.009	9.973	8.345	6.574	6.217	4.443	1.935
40	39.1	13	7.236	2.6	0.046	0.006	0.022	0.427	0.003	1000	680	500	770	600	9.192	7.893	6.766	6.027	5.115	8.832	8.099	7.075	5.828	4.511	1.307
40	39.6	13	9.898	2.6	0.041	0.003	0.053	0.934	0.017	770	100	300	250	600	9.376	7.954	6.983	6.268	4.882	9.437	7.694	7.455	6.177	5.592	0.965
40	39.3	12	8.703	2.5	0.002	0.005	0.027	0.029	0.007	190	200	500	800	620	8.917	8.203	7.45	6.006	4.965	9.835	8.016	6.697	6.477	4.326	1.535
40	38.5	13	6.949	2.5	0.035	0.009	0.019	0.207	0.015	110	500	300	330	400	9.294	8.164	6.723	6.134	4.952	8.272	7.999	6.915	6.003	4.276	1.661
40	38.3	12	7.225	2.3	0.013	0.005	0.01	0.41	0.072	500	400	440	300	290	8.494	7.932	6.973	5.951	4.996	9.002	7.96	6.911	6.008	5.294	1.67
39	37.4	12	8.077	2.6	0.009	0.008	0.018	0.14	0.024	500	100	200	200	360	9.189	7.995	6.8	5.952	4.736	8.575	8.094	7.011	6.075	4.587	1.281
40	38.4	13	8.242	2.8	0.024	0.001	0.04	0.753	0.022	600	400	660	620	500	9.335	8.136	6.972	6.16	5.23	9.126	9.177	6.873	6.058	4.357	2.08
42	37.4	13	8.035	2.9	0.04	0.005	0.016	0.229	0.002	300	500	800	550	820	9.001	7.99	6.829	5.853	4.92	9.516	7.503	7.232	5.703	4.501	1.651
40	38.4	13	7.423	3	0.016	0.005	0.019	0.723	0.047	600	500	300	340	700	9.196	8.885	7.349	5.855	5.136	8.812	7.864	7.553	6.293	4.703	0.268
