# Supplementary material for: An ensemble of AHP-EW and AE-RNN for food safety risk early warning
Source: PLoS One. 2023 Apr 26;18(4):e0284144. doi: 10.1371/journal.pone.0284144 (PMC10132656; doi:10.1371/journal.pone.0284144)
Supplement: S4 File — 368 sets of data, with a data dimension of 8. (CSV) [file pone.0284144.s004.csv]

0	0	10.8	1	0.02	3.24	3	17.3
0.003	0	10	1.4	0.02	1.35	3	4.19
0.003	0.02	13	1.3	0.02	1.35	3	4.19
0.01	0.02	12	1	0.02	1.35	3	4.19
0.003	0.02	12	1	0.02	1.35	3	4.19
0.003	0.02	13	1.4	0.02	1.35	3	4.19
0.003	0.02	12	1.9	0.02	1.35	3	4.19
0	0	12	1.3	0.02	1.35	3	4.19
0.004	0.02	13	1.3	0.02	1.35	3	4.19
0.003	0.02	13	1.1	0.02	1.35	3	4.19
0.003	0.02	12	0.9	0.02	1.35	3	4.19
0.003	0.02	12	1.1	0.02	1.35	3	4.19
0.003	0.02	13	1.6	0.02	1.35	3	4.19
0.003	0.02	12	1.8	0.02	1.35	3	4.19
0.01	0.02	11	1.6	0.02	1.35	3	4.19
0.003	0.02	12	1.7	0.02	1.35	3	4.19
0.003	0.02	12	1.8	0.02	1.35	3	4.19
0	0	11.3	1	0.02	1.35	4.5	22.2
0.003	0.02	12	1.2	40	1.35	3	4.19
0	0	14	1	0.02	1.35	3	4.19
0	0	11.7	1	0.02	2.2	3.7	11.4
0	0	12.1	1	0.02	2.4	2.9	17.3
0	0	12.2	1	0.02	3	5.7	14.6
0	0	13	1	0.02	3.2	3.2	27.4
0.003	0.02	12	1	0.02	1.35	3	4.19
0	0	3	1	0.02	1.35	3	4.19
0	0	12	1	0.02	1.35	3	4.19
0.003	0.02	13	1.5	0.02	1.35	3	4.19
0.003	0.02	12	1.7	0.02	1.35	3	4.19
0.003	0.02	11	1	0.02	1.35	3	4.19
0	0	14	1.6	0.02	1.35	3	4.19
0	0	12	0.9	0.02	1.35	3	4.19
0	0	13	1.1	0.02	1.35	3	4.19
0	0	14	1.6	0.02	1.35	3	4.19
0	0	13	1.3	0.02	1.35	3	4.19
0	0	10	1.2	0.02	1.35	3	4.19
0	0	11	1.1	0.02	1.35	3	4.19
0.003	0.02	14	1.6	0.02	1.35	3	4.19
0.003	0.02	11	1.9	0.02	1.35	3	4.19
0.003	0.02	14	1.2	0.02	1.35	3	4.19
0.003	0.02	15	1.8	0.02	1.35	3	4.19
0	0	12	1.2	0.02	1.35	3	4.19
0	0	15	1.2	0.02	1.35	3	4.19
0.003	0.02	11	1.4	10	1.35	3	4.19
0.003	0.02	12	1.6	10	1.35	3	4.19
0.003	0.02	12	0.7	10	1.35	3	4.19
0.003	0.02	13	1.7	10	1.35	3	4.19
0.003	0	10	1	20	1.35	3	4.19
0	0.02	10	1	0.02	1.35	3	4.19
0	0.02	13	1	0.02	1.35	3	4.19
0	0.02	12	1	0.02	1.35	3	4.19
0	0.02	11	1	0.02	1.35	3	4.19
0	0.02	10	1	0.02	1.35	3	4.19
0	0	11	1	0.02	1.35	3	4.19
0	0	13	1	0.02	1.35	3	4.19
0	0	12	1	0.02	1.35	3	4.19
0	0	12	1	0.02	1.35	3	4.19
0	0	12.5	1	0.02	4.1	2.47	168
0.003	0.02	12	1	0.02	1.35	3	4.19
0.003	0.02	13	1	0.02	1.35	3	4.19
0.003	0.02	15	1	0.02	1.35	3	4.19
0.003	0.02	13	1	0.02	1.35	3	4.19
0.003	0.02	11	1	0.02	1.35	3	4.19
0	0	12	1	0.02	2.55	3.9	6.82
0	0	12.5	1	0.02	1.8	2.1	8.48
0	0	12.8	1	0.02	2.47	3.5	9.59
0	0	14.1	1	0.02	2.09	3.7	4.19
0.003	0	12	1	0.02	1.35	3	4.19
0.003	0	12	1	0.02	1.35	3	4.19
0	0	12.3	1	0.02	2.27	2.6	12.1
0	0	13	1	0.02	2.36	3	6.52
0.003	0	13	1	0.02	1.35	3	4.19
0.003	0	13	1.2	0.02	1.35	3	4.19
0.003	0	14	1.6	0.02	1.35	3	4.19
0.003	0	11	1.4	0.02	1.35	3	4.19
0.003	0.04	12	1	0.02	2.1	2.8	8.39
0.003	0.02	11	1.3	0.02	1.35	3	4.19
0.003	0.02	13	1.1	0.02	1.35	3	4.19
0.003	0.02	11	1.5	0.02	1.35	3	4.19
0.003	0.03	13	1.1	0.02	1.35	3	4.19
0.003	0.03	12	1.4	0.02	1.35	3	4.19
0.003	0.03	14	1	0.02	1.35	3	4.19
0.003	0.02	13	1.7	0.02	1.35	3	4.19
0.003	0.02	14	1.3	0.02	1.35	3	4.19
0.003	0.04	12	1.8	0.02	1.35	3	4.19
0.003	0.02	13	1.4	0.02	1.35	3	4.19
0.003	0	15	1	0.02	1.35	3	4.19
0.003	0.02	13	1.1	0.02	1.35	3	4.19
0.003	0.02	12	1.3	0.02	1.35	3	4.19
0.003	0.02	12	0.9	0.02	1.35	3	4.19
0.003	0.02	14	1.1	0.02	1.35	3	4.19
0	0	13	1.5	0.02	1.35	3	4.19
0	0	10	1.3	0.02	1.35	3	4.19
0	0	14	1	0.02	1.35	3	4.19
0	0	13	1.7	0.02	1.35	3	4.19
0	0	11	0.8	0.02	1.35	3	4.19
0	0	12	1.5	0.02	1.35	3	4.19
0	0	13	1.2	0.02	1.35	3	4.19
0	0	11	1	0.02	1.35	3	4.19
0	0	14	1	0.02	1.35	3	4.19
0	0	13	1	0.02	1.35	3	4.19
0	0	12	1	0.02	1.35	3	4.19
0.01	0	9	1.5	0.02	1.35	3	4.19
0	0	11	1.4	0.02	1.35	3	4.19
0	0	14	1	0.02	1.35	3	4.19
0	0	13	1.7	0.02	1.35	3	4.19
0	0	12	1.6	0.02	1.35	3	4.19
0	0	13	1.7	0.02	1.35	3	4.19
0	0	12	1.3	0.02	1.35	3	4.19
0	0	12	2	0.02	1.35	3	4.19
0	0	9	1	0.02	1.35	3	4.19
0	0	11	1	0.02	1.35	3	4.19
0	0	10	1	0.02	1.35	3	4.19
0	0	9	1	0.02	1.35	3	4.19
0	0	12	1	0.02	1.35	3	4.19
0	0	12	1	0.02	1.35	3	4.19
0	0	11	1.5	40	1.35	3	4.19
0	0	12	1	35	1.35	3	4.19
0	0	10	2	0.02	1.35	3	4.19
0	0	11	1.8	0.02	1.35	3	4.19
0	0	12	1.5	0.02	1.35	3	4.19
0	0	14	1	0.02	1.35	3	4.19
0	0	11	1	0.02	1.35	3	4.19
0	0	15	1.5	0.02	1.35	3	4.19
0	0	12	1	0.02	1.35	3	4.19
0	0	13	2.1	0.02	1.35	3	4.19
0	0	11	1.7	0.02	1.35	3	4.19
0	0	11	1.4	0.02	1.35	3	4.19
0	0	12	1	0.02	1.35	3	4.19
0	0	10	1.7	0.02	1.35	3	4.19
0	0	14	1.3	0.02	1.35	3	4.19
0	0	14	0.6	0.02	1.35	3	4.19
0	0	10	1.6	0.02	1.35	3	4.19
0	0	12	1.5	0.02	1.35	3	4.19
0	0	12	1	0.02	1.35	3	4.19
0	0	12	1	0.02	1.35	3	4.19
0	0	11.3	1	0.02	2.41	4.04	9.01
0	0	13	1.6	0.02	1.35	3	4.19
0	0	12	1	0.02	1.35	3	4.19
0	0	11	1.8	0.02	1.35	3	4.19
0	0	10	1.2	0.02	1.35	3	4.19
0	0	12	1	0.02	1.35	3	4.19
0	0	13	1	0.02	1.35	3	4.19
0	0	12	1.4	0.02	1.35	3	4.19
0	0	10	1	0.02	1.35	3	4.19
0	0	10	1	0.02	1.35	3	4.19
0	0.1	15	1.4	0.02	1.35	3	4.19
0	0	14	1.8	0.02	1.35	3	4.19
0	0	12	1.5	0.02	1.35	3	4.19
0	0	13	1.4	0.02	1.35	3	4.19
0	0	15	1	10	1.35	3	4.19
0	0	15	1.4	15	1.35	3	4.19
0	0.1	15	1	0.02	2.3	3.12	3.9
0	0.02	14	1	0.02	1.35	3	4.19
0	0.1	13	1.7	0.02	1.35	3	4.19
0	0	14	1.4	0.02	1.35	3	4.19
0	0	14	1.3	0.02	1.35	3	4.19
0	0	14	1	0.02	1.35	3	4.19
0	0	12	1	0.02	1.35	3	4.19
0	0	12	1	0.02	1.35	3	4.19
0	0	14	1	0.02	1.35	3	4.19
0	0	15	1	0.02	1.35	3	4.19
0	0	15	1	0.02	1.35	3	4.19
0	0	13	1.3	0.02	1.35	3	4.19
0	0	12	1	0.02	1.35	3	4.19
0	0	12	1	0.02	1.35	3	4.19
0	0	13	1	0.02	1.35	3	4.19
0	0	14	1	0.02	1.35	3	4.19
0	0	12	1	0.02	1.35	3	4.19
0	0	11	1.4	0.02	1.35	3	4.19
0	0.04	15	1	0.02	1.35	3	4.19
0	0	11	1	0.02	1.35	3	4.19
0.01	0	15	1	0.02	1.35	3	4.19
0	0	13	1	0.02	1.35	3	4.19
0	0	14	2	0.02	1.35	3	4.19
0	0	15	1.6	0.02	1.35	3	4.19
0	0	14	1	0.02	1.35	3	4.19
0	0	14	1	0.02	1.35	3	4.19
0	0	15	1	0.02	1.35	3	4.19
0	0	12	1	0.02	1.35	3	4.19
0	0	13	1.2	0.02	1.35	3	4.19
0	0	12	1.5	0.02	1.35	3	4.19
0.003	0.02	10	1.4	0.02	1.35	3	4.19
0.003	0.02	13	1.3	0.02	1.35	3	4.19
0.01	0.02	12	1	0.02	1.35	3	4.19
0.003	0.02	12	1	0.02	1.35	3	4.19
0.003	0.02	13	1.4	0.02	1.35	3	4.19
0.003	0.02	12	1.9	0.02	1.35	3	4.19
0	0	12	1.3	0.02	1.35	3	4.19
0.004	0.02	13	1.3	0.02	1.35	3	4.19
0.003	0.02	13	1.1	0.02	1.35	3	4.19
0.003	0.02	12	0.9	0.02	1.35	3	4.19
0.003	0.02	12	1.1	0.02	1.35	3	4.19
0.003	0.02	13	1.6	0.02	1.35	3	4.19
0.003	0.02	12	1.8	0.02	1.35	3	4.19
0.01	0.02	11	1.6	0.02	1.35	3	4.19
0.003	0.02	12	1.7	0.02	1.35	3	4.19
0.003	0.02	12	1.8	0.02	1.35	3	4.19
0	0	11.3	1	0.02	1.35	4.5	22.2
0.003	0.02	12	1.2	40	1.35	3	4.19
0	0	14	1	0.02	1.35	3	4.19
0	0	11.7	1	0.02	2.2	3.7	11.4
0	0	12.1	1	0.02	2.4	2.9	17.3
0	0	12.2	1	0.02	3	5.7	14.6
0	0	13	1	0.02	3.2	3.2	27.4
0.003	0.02	12	1	0.02	1.35	3	4.19
0	0	3	1	0.02	1.35	3	4.19
0	0	12	1	0.02	1.35	3	4.19
0.003	0.02	13	1.5	0.02	1.35	3	4.19
0.003	0.02	12	1.7	0.02	1.35	3	4.19
0.003	0.02	11	1	0.02	1.35	3	4.19
0	0	14	1.6	0.02	1.35	3	4.19
0	0	12	0.9	0.02	1.35	3	4.19
0	0	13	1.1	0.02	1.35	3	4.19
0	0	14	1.6	0.02	1.35	3	4.19
0	0	13	1.3	0.02	1.35	3	4.19
0	0	10	1.2	0.02	1.35	3	4.19
0	0	11	1.1	0.02	1.35	3	4.19
0.003	0.02	14	1.6	0.02	1.35	3	4.19
0.003	0.02	11	1.9	0.02	1.35	3	4.19
0.003	0.02	14	1.2	0.02	1.35	3	4.19
0.003	0.02	15	1.8	0.02	1.35	3	4.19
0	0	12	1.2	0.02	1.35	3	4.19
0	0	15	1.2	0.02	1.35	3	4.19
0.003	0.02	11	1.4	0.02	1.35	3	4.19
0.003	0.02	12	1.6	0.02	1.35	3	4.19
0.003	0.02	12	0.7	0.02	1.35	3	4.19
0.003	0.02	13	1.7	0.02	1.35	3	4.19
0	0	10	1	20	1.35	3	4.19
0.003	0.3	11	0.8	0.02	1.35	3	4.19
0.003	0.02	14	1.5	0.02	1.35	3	4.19
0	0.02	10	1	0.02	1.35	3	4.19
0	0.02	13	1	0.02	1.35	3	4.19
0	0.02	12	1	0.02	1.35	3	4.19
0	0.02	11	1	0.02	1.35	3	4.19
0	0.02	10	1	0.02	1.35	3	4.19
0.003	0.02	10	1.3	0.02	1.35	3	4.19
0	0	11	1	0.02	1.35	3	4.19
0	0	13	1	0.02	1.35	3	4.19
0	0	12	1	0.02	1.35	3	4.19
0	0	12	1	0.02	1.35	3	4.19
0	0	12.5	1	0.02	4.1	2.47	168
0.003	0.02	12	1	0.02	1.35	3	4.19
0.003	0.02	13	1	0.02	1.35	3	4.19
0.003	0.02	15	1	0.02	1.35	3	4.19
0.003	0.02	13	1	0.02	1.35	3	4.19
0.003	0.02	11	1	0.02	1.35	3	4.19
0	0	12	1	0.02	2.55	3.9	6.82
0	0	12.5	1	0.02	1.8	2.1	8.48
0	0	12.8	1	0.02	2.47	3.5	9.59
0	0	14.1	1	0.02	2.09	3.7	4.19
0.003	0	12	1	0.02	1.35	3	4.19
0.003	0	12	1	0.02	1.35	3	4.19
0	0	12.3	1	0.02	2.27	2.6	12.1
0	0	13	1	0.02	2.36	3	6.52
0.003	0	13	1	0.02	1.35	3	4.19
0.003	0	13	1.2	0.02	1.35	3	4.19
0.003	0	14	1.6	0.02	1.35	3	4.19
0.003	0	11	1.4	0.02	1.35	3	4.19
0.003	0.04	12	1	0.02	2.1	2.8	8.39
0.003	0.02	11	1.3	0.02	1.35	3	4.19
0.003	0.02	13	1.1	0.02	1.35	3	4.19
0.003	0.02	11	1.5	0.02	1.35	3	4.19
0.003	0.03	13	1.1	0.02	1.35	3	4.19
0.003	0.03	12	1.4	0.02	1.35	3	4.19
0.003	0.03	14	1	0.02	1.35	3	4.19
0.003	0.02	13	1.7	0.02	1.35	3	4.19
0.003	0.02	14	1.3	0.02	1.35	3	4.19
0.003	0.04	12	1.8	0.02	1.35	3	4.19
0.003	0.02	13	1.4	0.02	1.35	3	4.19
0.003	0	15	1	0.02	1.35	3	4.19
0.003	0.02	13	1.1	0.02	1.35	3	4.19
0.003	0.02	12	1.3	0.02	1.35	3	4.19
0.003	0.02	12	0.9	0.02	1.35	3	4.19
0.003	0.02	14	1.1	0.02	1.35	3	4.19
0	0	13	1.5	0.02	1.35	3	4.19
0	0	10	1.3	0.02	1.35	3	4.19
0	0	14	1	0.02	1.35	3	4.19
0	0	13	1.7	0.02	1.35	3	4.19
0	0	11	0.8	0.02	1.35	3	4.19
0	0	12	1.5	0.02	1.35	3	4.19
0	0	13	1.2	0.02	1.35	3	4.19
0	0	11	1	0.02	1.35	3	4.19
0	0	14	1	0.02	1.35	3	4.19
0	0	13	1	0.02	1.35	3	4.19
0	0	12	1	0.02	1.35	3	4.19
0.01	0	9	1.5	0.02	1.35	3	4.19
0	0	11	1.4	0.02	1.35	3	4.19
0	0	14	1	0.02	1.35	3	4.19
0	0	13	1.7	0.02	1.35	3	4.19
0	0	12	1.6	0.02	1.35	3	4.19
0	0	13	1.7	0.02	1.35	3	4.19
0	0	12	1.3	0.02	1.35	3	4.19
0	0	13	0.8	0.02	1.35	3	4.19
0	0	12	0.4	0.02	1.35	3	4.19
0	0	13	0.2	0.02	1.35	3	4.19
0	0	12	2	0.02	1.35	3	4.19
0	0	9	1	0.02	1.35	3	4.19
0	0	11	1	0.02	1.35	3	4.19
0	0	10	1	0.02	1.35	3	4.19
0	0	9	1	0.02	1.35	3	4.19
0	0	12	1	0.02	1.35	3	4.19
0	0	12	1	0.02	1.35	3	4.19
0	0	11	1.5	0.02	1.35	3	4.19
0	0	12	1	35	1.35	3	4.19
0	0	10	2	0.02	1.35	3	4.19
0	0	11	1.8	0.02	1.35	3	4.19
0	0	12	1.5	0.02	1.35	3	4.19
0	0	14	1	0.02	1.35	3	4.19
0	0	11	1	0.02	1.35	3	4.19
0	0	15	1.5	0.02	1.35	3	4.19
0	0	12	1	0.02	1.35	3	4.19
0	0	13	2.1	0.02	1.35	3	4.19
0	0	11	1.7	0.02	1.35	3	4.19
0	0	11	1.4	0.02	1.35	3	4.19
0	0	12	1	0.02	1.35	3	4.19
0	0	10	1.7	0.02	1.35	3	4.19
0	0	14	1.3	0.02	1.35	3	4.19
0	0	14	0.6	0.02	1.35	3	4.19
0	0	10	1.6	0.02	1.35	3	4.19
0	0	12	1.5	0.02	1.35	3	4.19
0	0	12	1	0.02	1.35	3	4.19
0	0	12	1	0.02	1.35	3	4.19
0	0	11.3	1	0.02	2.41	4.04	9.01
0	0	13	1.6	0.02	1.35	3	4.19
0	0	12	1.8	0.02	1.35	3	4.19
0	0	11	1.8	0.02	1.35	3	4.19
0	0	10	1.2	0.02	1.35	3	4.19
0	0	12	1	0.02	1.35	3	4.19
0	0	13	1	0.02	1.35	3	4.19
0	0	12	1.4	0.02	1.35	3	4.19
0	0	10	1	0.02	1.35	3	4.19
0	0	10	1	0.02	1.35	3	4.19
0	0.1	15	1.4	0.02	1.35	3	4.19
0	0	14	1.8	0.02	1.35	3	4.19
0	0	12	1.5	0.02	1.35	3	4.19
0	0	13	1.4	0.02	1.35	3	4.19
0	0	15	1	10	1.35	3	4.19
0	0	15	1.4	15	1.35	3	4.19
0	0.1	15	1	0.02	2.3	3.12	3.9
0	0.02	14	1	0.02	1.35	3	4.19
0	0	14	1.4	0.02	1.35	3	4.19
0	0	14	1.3	0.02	1.35	3	4.19
0	0	14	1	0.02	1.35	3	4.19
0	0	12	1	0.02	1.35	3	4.19
0	0	12	1	0.02	1.35	3	4.19
0	0	14	1	0.02	1.35	3	4.19
0	0	15	1	0.02	1.35	3	4.19
0	0	15	1	0.02	1.35	3	4.19
0	0	13	1.3	0.02	1.35	3	4.19
0	0	12	1	0.02	1.35	3	4.19
0	0	12	1	0.02	1.35	3	4.19
0	0	13	1	0.02	1.35	3	4.19
0	0	14	1	0.02	1.35	3	4.19
0	0	12	1	0.02	1.35	3	4.19
0	0	11	1.4	0.02	1.35	3	4.19
0	0.04	15	1	0.02	1.35	3	4.19
0	0	11	1	0.02	1.35	3	4.19
0.01	0	15	1	0.02	1.35	3	4.19
0	0	13	1	0.02	1.35	3	4.19
0	0	14	2	0.02	1.35	3	4.19
0	0	15	1.6	0.02	1.35	3	4.19
0	0	14	1	0.02	1.35	3	4.19
0	0	14	1	0.02	1.35	3	4.19
0	0	15	1	0.02	1.35	3	4.19
0	0	12	1	0.02	1.35	3	4.19
0	0	13	1.2	0.02	1.35	3	4.19
0	0	12	1.5	0.02	1.35	3	4.19
